# Supplementary material for: Bis(carboxy­meth­yl)ammonium 4-toluene­sulfonate
Source: Acta Crystallogr Sect E Struct Rep Online. 2008 Aug 20;64(Pt 9):o1798. doi: 10.1107/S1600536808026214 (PMC2960710; doi:10.1107/S1600536808026214)
Supplement: Supplementary file 2 [file e-64-o1798-Isup2.hkl]

# 
# h,k,l, Fc-squared, Fo-squared, sigma(Fo-squared) and status flag 
# 
data_I
_shelx_title '  Pbca' 
_shelx_refln_list_code          4 
_shelx_F_calc_maximum      343.38 
_exptl_crystal_F_000      1280.00 
_reflns_d_resolution_high  0.7699 
 
loop_ 
 _symmetry_equiv_pos_as_xyz 
 'x, y, z' 
 '-x+1/2, -y, z+1/2' 
 '-x, y+1/2, -z+1/2' 
 'x+1/2, -y+1/2, -z' 
 '-x, -y, -z' 
 'x-1/2, y, -z-1/2' 
 'x, -y-1/2, z-1/2' 
 '-x-1/2, y-1/2, z' 
 
_cell_length_a     9.9291 
_cell_length_b    10.3636 
_cell_length_c    25.8862 
_cell_angle_alpha  90.000 
_cell_angle_beta   90.000 
_cell_angle_gamma  90.000 
 
_shelx_F_squared_multiplier     1.000 
 
loop_ 
 _refln_index_h 
 _refln_index_k 
 _refln_index_l 
 _refln_F_squared_calc 
 _refln_F_squared_meas 
 _refln_F_squared_sigma 
 _refln_observed_status 
   2   0   0    98133.73    96881.04   2459.26 o 
   4   0   0     2059.78     1785.25     73.27 o 
   6   0   0     2112.74     1994.72     90.24 o 
   8   0   0      988.78      893.47     67.86 o 
  10   0   0     1161.42     1363.90     94.21 o 
  12   0   0      560.26      557.42     83.86 o 
   2   1   0     1786.56     1583.57     40.45 o 
   4   1   0    13912.29    15485.70    322.33 o 
   6   1   0      286.75      223.21     23.08 o 
   8   1   0     2190.73     2012.93     72.81 o 
  10   1   0      417.66      443.13     35.64 o 
  12   1   0      394.46      369.48     50.70 o 
   0   2   0       47.61       52.09      7.14 o 
   2   2   0      681.51      694.49     51.37 o 
   4   2   0      290.61      287.60     23.66 o 
   6   2   0       31.21       49.57     13.98 o 
   8   2   0      394.43      391.09     27.96 o 
  10   2   0     3025.42     2808.58    101.35 o 
  12   2   0      133.23      137.24     64.49 o 
   2   3   0      334.52      382.95     14.65 o 
   4   3   0      525.57      588.12     41.27 o 
   6   3   0     1486.51     1832.78     67.15 o 
   8   3   0      411.51      520.43     31.98 o 
  10   3   0      151.27      126.25     58.77 o 
  12   3   0       53.74       52.62     33.41 o 
   0   4   0      450.37      557.77     26.08 o 
   2   4   0      261.48      384.90     17.48 o 
   4   4   0       39.84       15.06     12.93 o 
   6   4   0      811.92      843.91     44.23 o 
   8   4   0      214.91      277.20     34.55 o 
  10   4   0        1.31        5.96     24.87 o 
  12   4   0      749.77      865.24     55.66 o 
   2   5   0     1218.32     1226.17     25.99 o 
   4   5   0       37.95       29.55     24.42 o 
   6   5   0     1605.20     1561.17     63.21 o 
   8   5   0     4347.00     4119.76    123.35 o 
  10   5   0      772.16      767.34     58.70 o 
   0   6   0    37789.53    39208.07    780.13 o 
   2   6   0     3457.52     3612.42     56.97 o 
   4   6   0     3170.28     2956.94     72.33 o 
   6   6   0     6683.44     6074.23    154.27 o 
   8   6   0     1959.72     1798.28     78.31 o 
  10   6   0     2024.32     2071.01     92.95 o 
   2   7   0    15090.69    15222.14    190.12 o 
   4   7   0      263.29      276.82     25.86 o 
   6   7   0      969.10      963.15     76.22 o 
   8   7   0       88.22      196.76     36.30 o 
  10   7   0      447.60      388.82     51.51 o 
   0   8   0     2998.68     3144.96     74.28 o 
   2   8   0     2828.08     2784.76     52.53 o 
   4   8   0      146.49      448.66     53.30 o 
   6   8   0        0.29      167.20     59.32 o 
   8   8   0      829.11      746.26     57.98 o 
  10   8   0     1340.83     1283.92    107.98 o 
   2   9   0      102.33       67.39     19.85 o 
   4   9   0     1802.08     1840.12     62.93 o 
   6   9   0       54.05       91.59     30.02 o 
   8   9   0       68.41      108.02     38.32 o 
   0  10   0     2292.31     2156.36     79.70 o 
   2  10   0     1050.98     1064.86     42.89 o 
   4  10   0      258.93      273.73     32.25 o 
   6  10   0      783.24      758.81     89.94 o 
   8  10   0     1202.59     1358.25     68.77 o 
   2  11   0      237.66      296.28     42.06 o 
   4  11   0        0.03        5.57     17.77 o 
   6  11   0        2.78       16.33     24.20 o 
   0  12   0       43.20       85.18     45.72 o 
   2  12   0        0.75      -14.56     18.89 o 
   4  12   0     1592.75     1346.03     86.79 o 
   2  13   0      668.67      753.05     65.46 o 
   1   1   1     8030.41     8185.36     70.59 o 
   2   1   1      619.72      726.54     15.06 o 
   3   1   1     2695.30     2803.11     40.60 o 
   4   1   1     8581.18     9108.31    151.16 o 
   5   1   1       50.68       70.54     10.36 o 
   6   1   1      242.44      268.98     17.40 o 
   7   1   1     1668.12     1689.60     39.46 o 
   8   1   1        0.99       25.47      9.48 o 
   9   1   1      534.09      561.81     33.65 o 
  10   1   1      614.67      617.76     30.21 o 
  11   1   1      249.96      282.00     26.07 o 
  12   1   1      454.17      490.42     38.51 o 
   0   2   1     3896.87     3762.16     53.74 o 
   1   2   1     1169.18     1206.54     13.72 o 
   2   2   1    26520.01    26347.60    235.75 o 
   3   2   1     1048.76     1112.73     21.14 o 
   4   2   1     4556.10     4672.11     57.76 o 
   5   2   1      933.90     1005.83     21.23 o 
   6   2   1     2982.77     2886.18     59.13 o 
   7   2   1     1705.28     1635.67     28.11 o 
   8   2   1       35.44       79.16     12.33 o 
   9   2   1     2788.53     2731.59     53.25 o 
  10   2   1      227.51      232.04     22.82 o 
  11   2   1      151.03      119.43     22.71 o 
  12   2   1     1051.82     1136.10     52.65 o 
   1   3   1     9439.27     9207.09     82.95 o 
   2   3   1      149.39      177.58      6.72 o 
   3   3   1      327.82      215.09     16.41 o 
   4   3   1     2147.88     2060.26     43.68 o 
   5   3   1     3129.61     2986.65     51.91 o 
   6   3   1     4282.82     4351.03     48.92 o 
   7   3   1     1797.29     1878.63     41.17 o 
   8   3   1     1097.51     1068.90     30.46 o 
   9   3   1      259.36      310.40     26.04 o 
  10   3   1      216.10      186.80     25.21 o 
  11   3   1      347.57      382.64     29.26 o 
  12   3   1      225.84      208.98     30.23 o 
   0   4   1     3622.98     3140.52     52.57 o 
   1   4   1     2017.74     2075.34     25.75 o 
   2   4   1     3591.05     3469.83     37.75 o 
   3   4   1      265.99      320.13     12.73 o 
   4   4   1     1843.27     2072.71     47.03 o 
   5   4   1        0.29        5.96      9.15 o 
   6   4   1      417.63      358.67     26.88 o 
   7   4   1      228.55      240.52     17.76 o 
   8   4   1     2806.54     2566.25     63.96 o 
   9   4   1      264.32      245.39     35.11 o 
  10   4   1       13.04       19.43     18.18 o 
  11   4   1      227.81      226.22     26.02 o 
  12   4   1      384.21      431.40     31.03 o 
   1   5   1     1068.77     1116.96     18.95 o 
   2   5   1     1573.84     1637.79     22.22 o 
   3   5   1      881.16      824.33     14.37 o 
   4   5   1       65.36       69.21     12.43 o 
   5   5   1      246.17      276.62     22.09 o 
   6   5   1      101.55      126.92     21.00 o 
   7   5   1      468.27      482.19     50.65 o 
   8   5   1      487.19      585.00     32.90 o 
   9   5   1      156.02      107.00     21.39 o 
  10   5   1      850.36      789.67     46.92 o 
  11   5   1       13.56        1.49     16.74 o 
   0   6   1       81.75      211.79     43.25 o 
   1   6   1      235.60      253.67     13.23 o 
   2   6   1     2323.57     2384.96     29.98 o 
   3   6   1      698.12      770.29     14.86 o 
   4   6   1       55.57       99.91     19.39 o 
   5   6   1      258.74      275.04     21.40 o 
   6   6   1        6.89       87.46     30.77 o 
   7   6   1       39.15       51.45     19.07 o 
   8   6   1       33.44       33.49     17.26 o 
   9   6   1        9.66       13.25     16.74 o 
  10   6   1      166.59      217.95     25.22 o 
  11   6   1      197.39      219.11     36.37 o 
   1   7   1     3437.84     3489.39     44.07 o 
   2   7   1     1632.53     1827.62     30.66 o 
   3   7   1       84.11      100.62      7.77 o 
   4   7   1       25.18       50.07     12.54 o 
   5   7   1       83.08       47.66     15.23 o 
   6   7   1        1.46       -4.73     13.24 o 
   7   7   1      410.75      422.38     29.96 o 
   8   7   1      570.42      601.32     40.81 o 
   9   7   1      163.82      159.10     40.25 o 
  10   7   1     1226.54     1198.54     52.70 o 
  11   7   1      284.05      408.03     34.20 o 
   0   8   1     1338.59     1453.37     36.47 o 
   1   8   1        1.58       -8.81      5.88 o 
   2   8   1      816.12      835.01     22.55 o 
   3   8   1      307.39      326.83     19.21 o 
   4   8   1     8783.29     8333.21    113.85 o 
   5   8   1      670.54      687.90     35.14 o 
   6   8   1     3766.47     3511.20     98.57 o 
   7   8   1      356.41      341.10     29.61 o 
   8   8   1       21.17       20.71     22.43 o 
   9   8   1      806.83      787.22     40.41 o 
  10   8   1      205.17      261.88     39.47 o 
   1   9   1      739.37      775.88     19.42 o 
   2   9   1       21.23       15.83      9.72 o 
   3   9   1      149.37      261.63     27.93 o 
   4   9   1      326.93      356.01     22.81 o 
   5   9   1      289.22      334.07     29.12 o 
   6   9   1      762.32      744.63     39.87 o 
   7   9   1     1492.82     1444.76     48.64 o 
   8   9   1      413.27      370.80     31.09 o 
   9   9   1      493.00      404.93     37.67 o 
   0  10   1      244.01      276.52     18.92 o 
   1  10   1      293.50      299.39     18.06 o 
   2  10   1      348.48      340.48     20.88 o 
   3  10   1      102.34       85.52     16.03 o 
   4  10   1     1120.34     1165.07     36.04 o 
   5  10   1       24.82       49.47     17.27 o 
   6  10   1      177.25      204.23     25.00 o 
   7  10   1      104.61       95.32     22.23 o 
   8  10   1      191.05      214.15     27.59 o 
   1  11   1     1009.28     1043.45     32.77 o 
   2  11   1       25.21       27.51     12.49 o 
   3  11   1      234.92      238.21     19.56 o 
   4  11   1       50.24       43.03     14.38 o 
   5  11   1       11.90       17.72     15.70 o 
   6  11   1      250.43      243.75     29.54 o 
   7  11   1      151.67      171.85     24.35 o 
   0  12   1      378.68      445.16     50.43 o 
   1  12   1      158.19      129.41     21.03 o 
   2  12   1       44.48       24.38     14.58 o 
   3  12   1      337.41      309.23     22.82 o 
   4  12   1       94.33      120.88     18.27 o 
   5  12   1       19.82       18.43     18.29 o 
   1  13   1      133.75      149.58     27.25 o 
   2  13   1      215.05      187.12     37.89 o 
   3  13   1      156.60      237.53     29.20 o 
   0   0   2    38180.02       -1.01      0.67 o 
   1   0   2       28.80      -13.90      9.26 o 
   2   0   2    17264.52    17914.79    264.80 o 
   3   0   2     7016.14     6386.62    183.72 o 
   4   0   2       80.71       25.51     15.04 o 
   5   0   2     2068.51     2432.35     68.09 o 
   6   0   2       58.03       56.62     15.91 o 
   7   0   2      872.86      977.43     46.30 o 
   8   0   2       24.95       37.39     12.49 o 
   9   0   2      172.45      129.24     17.96 o 
  10   0   2     1544.83     1585.93     89.09 o 
  11   0   2      267.17      277.59     60.58 o 
  12   0   2     1346.32     1254.25     62.75 o 
   1   1   2     3846.89     4267.91     36.32 o 
   2   1   2     9959.18     9369.99     81.74 o 
   3   1   2     9754.14     9350.49    112.10 o 
   4   1   2     4972.94     5456.35     72.64 o 
   5   1   2     3233.78     3272.86     50.48 o 
   6   1   2      131.73      138.11     10.36 o 
   7   1   2     1549.06     1635.37     33.16 o 
   8   1   2      708.20      744.61     27.93 o 
   9   1   2       91.71      114.55     15.07 o 
  10   1   2      539.62      574.31     26.94 o 
  11   1   2     1131.08     1114.72     42.54 o 
  12   1   2      340.32      391.42     35.49 o 
   0   2   2     1757.63     1854.67     24.86 o 
   1   2   2      246.10      224.00      4.63 o 
   2   2   2       73.18      104.64      4.54 o 
   3   2   2     2112.69     2138.66     26.95 o 
   4   2   2     1134.12     1256.38     20.03 o 
   5   2   2     2219.76     2502.90     34.65 o 
   6   2   2      772.56      667.63     19.70 o 
   7   2   2      314.69      308.22     13.09 o 
   8   2   2     1798.42     1785.01     42.44 o 
   9   2   2     1515.80     1486.88     35.04 o 
  10   2   2       32.58       59.62     14.82 o 
  11   2   2      322.21      290.54     26.59 o 
  12   2   2       25.14       19.10     21.89 o 
   1   3   2       13.40       49.20      5.93 o 
   2   3   2      260.64      230.05      7.03 o 
   3   3   2     1124.80     1161.48     18.79 o 
   4   3   2      279.75      375.44     13.40 o 
   5   3   2      787.12      857.76     20.79 o 
   6   3   2      401.87      499.68     15.10 o 
   7   3   2      170.61      215.81     16.97 o 
   8   3   2        8.72       43.27     16.59 o 
   9   3   2      502.90      560.18     40.01 o 
  10   3   2        0.12       -4.90     14.51 o 
  11   3   2      349.33      365.18     29.08 o 
  12   3   2      412.40      404.12     36.90 o 
   0   4   2      259.67      310.06     12.37 o 
   1   4   2       37.97       62.68      6.50 o 
   2   4   2     1080.35     1149.84     16.18 o 
   3   4   2        7.23       11.81      5.25 o 
   4   4   2     2012.43     2181.53     47.31 o 
   5   4   2      777.44      883.68     30.04 o 
   6   4   2      165.89      212.42     15.08 o 
   7   4   2     2699.17     2670.62     71.06 o 
   8   4   2       87.35       77.73     15.04 o 
   9   4   2     1599.28     1592.45     57.52 o 
  10   4   2        0.13      -18.66     14.06 o 
  11   4   2      654.77      667.51     42.30 o 
  12   4   2        4.13       10.98     17.57 o 
   1   5   2     5349.72     5277.72     55.02 o 
   2   5   2      480.44      561.26     13.24 o 
   3   5   2     1062.63     1001.18     16.12 o 
   4   5   2      515.14      515.93     21.38 o 
   5   5   2     2965.82     2765.12     59.81 o 
   6   5   2        6.66       24.83     13.41 o 
   7   5   2     4799.66     4583.03     90.28 o 
   8   5   2      106.46      103.55     19.34 o 
   9   5   2     1078.86     1007.20     43.69 o 
  10   5   2       32.91       67.29     19.74 o 
  11   5   2      245.76      271.42     27.68 o 
   0   6   2        6.43       37.20      8.70 o 
   1   6   2      411.87      417.74     12.36 o 
   2   6   2      966.32     1011.53     19.25 o 
   3   6   2     3465.04     3494.34     38.67 o 
   4   6   2      185.84      178.20     15.79 o 
   5   6   2      489.87      469.61     26.12 o 
   6   6   2      121.62      139.66     28.09 o 
   7   6   2      217.45      239.58     33.74 o 
   8   6   2       13.34       -0.90     21.27 o 
   9   6   2      100.24      128.32     33.14 o 
  10   6   2      488.76      483.67     32.49 o 
  11   6   2       45.92       16.36     18.94 o 
   1   7   2     1333.70     1537.03     25.13 o 
   2   7   2     2721.26     2783.55     35.95 o 
   3   7   2       62.12       95.47      7.67 o 
   4   7   2     1963.88     1926.45     45.52 o 
   5   7   2       46.31       60.87     15.71 o 
   6   7   2       36.04       33.85     15.77 o 
   7   7   2     3050.24     3041.12     73.78 o 
   8   7   2     2400.52     2207.19     57.44 o 
   9   7   2     1126.86     1150.66     52.35 o 
  10   7   2      111.90      165.64     36.67 o 
   0   8   2      527.36      651.06     30.20 o 
   1   8   2       48.68       34.94      7.82 o 
   2   8   2      278.01      340.70     13.19 o 
   3   8   2      702.60      703.76     23.65 o 
   4   8   2      129.18      234.93     33.55 o 
   5   8   2     1323.17     1305.79     50.01 o 
   6   8   2       62.27       98.36     30.41 o 
   7   8   2     1221.27     1165.27     42.91 o 
   8   8   2       94.66       43.74     17.84 o 
   9   8   2       40.35       45.45     19.23 o 
  10   8   2       36.11       12.65     19.19 o 
   1   9   2     2898.66     2707.24     36.99 o 
   2   9   2      567.97      558.09     21.18 o 
   3   9   2     4718.31     4480.14     68.88 o 
   4   9   2      502.78      446.34     22.67 o 
   5   9   2     1711.31     1682.10     63.98 o 
   6   9   2     1312.95     1258.58     45.86 o 
   7   9   2      221.41      277.77     27.59 o 
   8   9   2      221.58      249.32     27.36 o 
   9   9   2       84.16       86.30     25.99 o 
   0  10   2       13.94       64.81     12.94 o 
   1  10   2       16.30       16.78     10.07 o 
   2  10   2      607.36      624.07     26.17 o 
   3  10   2       96.36       76.74     14.68 o 
   4  10   2      168.54      231.78     28.48 o 
   5  10   2      609.31      558.28     30.44 o 
   6  10   2      249.05      293.09     28.10 o 
   7  10   2      380.95      369.17     31.68 o 
   8  10   2      160.64      144.70     25.44 o 
   1  11   2     1951.95     2104.89     59.34 o 
   2  11   2        0.30        8.34     12.42 o 
   3  11   2     1087.29     1115.42     41.90 o 
   4  11   2      163.44      156.19     20.01 o 
   5  11   2     1116.48     1176.03     42.25 o 
   6  11   2      355.58      352.17     31.67 o 
   7  11   2      551.31      556.16     37.50 o 
   0  12   2       16.08       45.38     28.56 o 
   1  12   2       14.73       37.19     17.33 o 
   2  12   2      153.56      179.77     19.99 o 
   3  12   2      126.95      174.41     19.09 o 
   4  12   2      103.93       90.80     17.22 o 
   5  12   2      384.75      391.34     30.49 o 
   1  13   2      216.48      220.52     30.57 o 
   2  13   2      528.73      587.56     50.21 o 
   3  13   2       59.52       91.78     19.55 o 
   1   1   3      147.17      153.74      3.45 o 
   2   1   3        0.80        4.85      2.77 o 
   3   1   3      280.20      268.58      9.27 o 
   4   1   3     8091.92     8355.04     99.28 o 
   5   1   3     1412.27     1542.58     30.35 o 
   6   1   3       30.43       29.24      7.82 o 
   7   1   3     2444.73     2522.23     40.11 o 
   8   1   3       51.24       64.97      9.85 o 
   9   1   3       27.01       15.54     11.02 o 
  10   1   3      487.57      497.29     27.20 o 
  11   1   3       60.19      130.70     27.51 o 
  12   1   3      446.35      429.72     36.77 o 
   0   2   3      578.39      508.26     10.54 o 
   1   2   3     4251.23     4320.99     35.49 o 
   2   2   3      195.34      288.20      6.72 o 
   3   2   3      170.07      150.32      5.58 o 
   4   2   3     5556.14     5798.44     64.29 o 
   5   2   3       83.09      102.45      7.47 o 
   6   2   3     1409.92     1551.63     27.12 o 
   7   2   3     1483.35     1435.31     34.49 o 
   8   2   3      665.19      680.66     23.11 o 
   9   2   3      683.87      643.79     24.64 o 
  10   2   3     1446.73     1470.60     37.60 o 
  11   2   3      259.49      299.35     27.05 o 
  12   2   3        0.51       10.82     20.56 o 
   1   3   3    30169.79    30234.77    220.96 o 
   2   3   3      394.88      388.66     11.76 o 
   3   3   3      924.22      639.66     11.85 o 
   4   3   3     2134.43     2235.41     44.71 o 
   5   3   3     4218.00     4065.55     68.36 o 
   6   3   3     2816.99     2892.47     43.15 o 
   7   3   3      830.17      898.18     28.60 o 
   8   3   3        2.97       14.90     11.08 o 
   9   3   3     1404.71     1381.56     50.96 o 
  10   3   3       31.67       39.04     16.17 o 
  11   3   3      903.43      890.77     36.13 o 
  12   3   3        1.96        1.79     20.25 o 
   0   4   3      576.97      502.25     15.49 o 
   1   4   3     8370.52     8688.90     77.24 o 
   2   4   3     1314.38     1699.61     20.17 o 
   3   4   3     1649.14     1642.59     27.88 o 
   4   4   3       32.91       12.88      4.88 o 
   5   4   3       47.78       45.60      8.70 o 
   6   4   3      323.33      271.91     16.22 o 
   7   4   3      328.94      291.79     23.01 o 
   8   4   3        9.70       29.75     13.55 o 
   9   4   3        3.72       12.77     15.98 o 
  10   4   3      467.54      421.71     29.06 o 
  11   4   3       86.34       93.10     21.13 o 
  12   4   3        1.24       11.48     18.42 o 
   1   5   3     8671.92     9054.49     82.25 o 
   2   5   3     1676.03     1779.91     22.42 o 
   3   5   3     1364.28     1387.64     22.53 o 
   4   5   3      220.49      280.01     14.05 o 
   5   5   3      441.73      408.30     23.48 o 
   6   5   3      220.80      220.45     20.22 o 
   7   5   3      149.86      209.58     21.48 o 
   8   5   3      418.83      418.59     26.10 o 
   9   5   3       21.22       10.26     14.32 o 
  10   5   3      222.85      283.03     26.54 o 
  11   5   3       92.20       97.71     21.69 o 
   0   6   3     4991.44     5234.80     76.55 o 
   1   6   3      174.39      207.77      9.37 o 
   2   6   3      233.81      299.68      9.94 o 
   3   6   3     1259.72     1293.23     31.10 o 
   4   6   3      112.70      131.73     15.83 o 
   5   6   3       74.21       57.77     14.86 o 
   6   6   3       69.31       62.59     17.34 o 
   7   6   3       56.39       54.42     14.77 o 
   8   6   3      798.58      785.83     34.88 o 
   9   6   3       60.81       46.72     17.11 o 
  10   6   3      169.11      141.22     22.52 o 
  11   6   3      565.33      592.82     37.59 o 
   1   7   3     5969.74     5748.03     61.17 o 
   2   7   3       24.17       36.62      7.06 o 
   3   7   3     2417.38     2352.16     35.30 o 
   4   7   3      744.28      696.11     25.72 o 
   5   7   3     1614.47     1539.86     42.06 o 
   6   7   3      769.40      802.02     32.97 o 
   7   7   3     1362.00     1334.70     46.92 o 
   8   7   3       12.25       14.68     14.79 o 
   9   7   3      191.72      206.16     24.85 o 
  10   7   3        3.57       13.26     17.96 o 
   0   8   3      877.02      740.54     26.59 o 
   1   8   3        0.99        4.05      6.97 o 
   2   8   3     4564.26     4414.20     55.29 o 
   3   8   3      189.27      240.46     15.86 o 
   4   8   3     1235.85     1263.16     35.48 o 
   5   8   3      665.10      695.23     33.02 o 
   6   8   3      645.96      603.15     37.82 o 
   7   8   3     1768.09     1816.87     51.68 o 
   8   8   3      515.41      447.63     49.01 o 
   9   8   3      585.86      580.15     35.67 o 
  10   8   3       45.13       24.18     22.96 o 
   1   9   3     1829.79     1870.14     33.74 o 
   2   9   3      153.45      166.70     14.29 o 
   3   9   3        8.96       83.85     23.83 o 
   4   9   3      520.30      528.74     24.31 o 
   5   9   3     1415.66     1388.41     46.44 o 
   6   9   3      840.36      854.73     51.39 o 
   7   9   3     1157.48     1147.17     56.85 o 
   8   9   3      259.74      277.41     34.32 o 
   9   9   3      929.38      836.79     72.15 o 
   0  10   3     1242.78     1289.71     44.32 o 
   1  10   3      961.10      913.07     25.49 o 
   2  10   3      600.05      582.72     25.26 o 
   3  10   3      161.78      130.91     16.34 o 
   4  10   3       92.32      123.60     16.99 o 
   5  10   3      188.51      207.32     21.49 o 
   6  10   3      152.18      134.21     21.86 o 
   7  10   3      248.33      247.09     27.44 o 
   8  10   3      517.31      535.09     36.98 o 
   1  11   3       17.60       48.01     14.70 o 
   2  11   3        1.10       -4.87     12.04 o 
   3  11   3      967.96      969.59     39.88 o 
   4  11   3      339.58      318.98     23.91 o 
   5  11   3      698.03      706.45     34.83 o 
   6  11   3       98.17       82.01     21.95 o 
   7  11   3      627.16      635.50     40.20 o 
   0  12   3      173.05      170.69     53.78 o 
   1  12   3      100.44      105.33     20.38 o 
   2  12   3       60.51       71.02     17.06 o 
   3  12   3      430.98      438.85     30.91 o 
   4  12   3       98.10       98.13     19.17 o 
   5  12   3       98.25       88.40     20.91 o 
   1  13   3      730.67      829.21     52.93 o 
   2  13   3       93.84      137.35     55.50 o 
   3  13   3      899.82      976.35     38.52 o 
   0   0   4     9444.82     9950.33    147.95 o 
   1   0   4     2529.06     2368.17     32.57 o 
   2   0   4    71360.50    70352.87    783.21 o 
   3   0   4    20865.42    21300.34    317.61 o 
   4   0   4     9468.86     9391.94    150.86 o 
   5   0   4     2810.35     2878.32     59.84 o 
   6   0   4    13339.47    13216.02    186.42 o 
   7   0   4      142.67      126.85     14.62 o 
   8   0   4     4616.87     4583.76     84.33 o 
   9   0   4     9399.96     9106.98    145.76 o 
  10   0   4       54.11       27.39     24.05 o 
  11   0   4       70.34       34.65     39.46 o 
  12   0   4     3165.38     3462.74    103.12 o 
   1   1   4     3905.61     4293.95     36.00 o 
   2   1   4      676.90      588.90      9.08 o 
   3   1   4      832.16      778.53     16.55 o 
   4   1   4     4429.69     4832.01     62.10 o 
   5   1   4        2.63       10.19      6.02 o 
   6   1   4     6210.06     6703.76     89.33 o 
   7   1   4      743.37      702.34     19.00 o 
   8   1   4      134.33      133.55     12.71 o 
   9   1   4       86.58       90.12     13.60 o 
  10   1   4      875.01      828.22     29.39 o 
  11   1   4      338.81      397.69     38.28 o 
  12   1   4      319.02      390.05     42.19 o 
   0   2   4     4087.72     3754.40     41.81 o 
   1   2   4     3170.27     2925.39     26.17 o 
   2   2   4     4168.95     4256.24     41.15 o 
   3   2   4        3.03       17.48      3.62 o 
   4   2   4       10.15       33.54      5.03 o 
   5   2   4        5.42       -1.52      4.52 o 
   6   2   4      255.09      270.88     11.44 o 
   7   2   4      305.37      316.59     13.31 o 
   8   2   4     1110.35     1096.09     28.30 o 
   9   2   4      202.59      175.05     15.91 o 
  10   2   4        4.14       20.90     13.19 o 
  11   2   4       21.95       -6.50     15.62 o 
  12   2   4       62.27       52.70     24.14 o 
   1   3   4    10652.78    11155.75     89.59 o 
   2   3   4     2776.28     2939.61     30.55 o 
   3   3   4      538.52      579.53     14.71 o 
   4   3   4     1586.42     1564.23     25.27 o 
   5   3   4     2284.58     2560.55     32.99 o 
   6   3   4     1434.35     1466.72     25.65 o 
   7   3   4      125.36      101.78     12.41 o 
   8   3   4       58.96       62.91     14.71 o 
   9   3   4       99.24      119.94     15.95 o 
  10   3   4      173.01      162.10     19.23 o 
  11   3   4        0.49       -2.82     15.10 o 
  12   3   4       27.55       47.52     23.14 o 
   0   4   4     5962.46     7003.38     90.63 o 
   1   4   4      288.23      306.99      8.32 o 
   2   4   4     1994.36     2250.01     24.05 o 
   3   4   4     4980.46     5052.09     65.24 o 
   4   4   4        3.24        0.11      4.39 o 
   5   4   4     3291.62     3452.74     45.86 o 
   6   4   4     2191.63     2038.89     46.92 o 
   7   4   4       65.15       61.43     13.30 o 
   8   4   4      679.69      713.32     30.90 o 
   9   4   4      247.90      250.65     22.92 o 
  10   4   4      332.38      377.36     28.12 o 
  11   4   4      102.21      112.51     20.13 o 
  12   4   4      440.23      475.32     61.70 o 
   1   5   4     4575.92     4736.23     49.51 o 
   2   5   4     2978.48     3071.78     32.74 o 
   3   5   4      936.09      951.50     18.27 o 
   4   5   4     1572.80     1577.25     28.73 o 
   5   5   4     1693.20     1554.06     54.65 o 
   6   5   4     1077.06     1056.38     32.98 o 
   7   5   4      653.00      735.85     37.01 o 
   8   5   4      677.93      720.22     32.04 o 
   9   5   4      491.54      488.93     34.24 o 
  10   5   4       96.04      135.97     29.27 o 
  11   5   4       16.13       -2.49     15.65 o 
   0   6   4     2619.94     2509.54     45.24 o 
   1   6   4        2.40        8.20      5.18 o 
   2   6   4     3233.76     3123.72     34.87 o 
   3   6   4     1204.67     1348.95     21.83 o 
   4   6   4     2378.05     2250.78     41.98 o 
   5   6   4        2.06       13.54     10.55 o 
   6   6   4     6451.60     5847.77    106.60 o 
   7   6   4      249.36      251.93     28.26 o 
   8   6   4     5363.42     4970.33     91.09 o 
   9   6   4      969.25      899.38     39.07 o 
  10   6   4      837.46      860.70     40.48 o 
  11   6   4       81.87      143.18     34.66 o 
   1   7   4      347.46      390.49     20.75 o 
   2   7   4      228.45      228.73     10.05 o 
   3   7   4      555.27      597.95     17.44 o 
   4   7   4      103.86      126.50     14.68 o 
   5   7   4     2704.90     2514.98     50.52 o 
   6   7   4     1753.47     1650.23     52.18 o 
   7   7   4     3064.65     2970.59     72.75 o 
   8   7   4     1047.26     1021.39     40.66 o 
   9   7   4      534.44      467.73     31.79 o 
  10   7   4      101.34      134.55     26.82 o 
   0   8   4     1275.49     1367.27     39.62 o 
   1   8   4       45.39       46.11      8.24 o 
   2   8   4     2642.31     2755.77     37.95 o 
   3   8   4      774.04      728.86     22.77 o 
   4   8   4     3782.25     3601.54     63.63 o 
   5   8   4      887.32      899.80     33.83 o 
   6   8   4      491.46      498.34     29.16 o 
   7   8   4      338.30      381.51     27.95 o 
   8   8   4        3.05       43.60     16.89 o 
   9   8   4        0.79        0.12     17.63 o 
  10   8   4      180.51      138.01     32.06 o 
   1   9   4     1329.96     1406.63     29.19 o 
   2   9   4      125.91      129.70     13.44 o 
   3   9   4        1.36       12.62     10.12 o 
   4   9   4      418.15      421.51     24.45 o 
   5   9   4      579.72      640.25     29.65 o 
   6   9   4       61.26       47.53     21.15 o 
   7   9   4        9.66       45.11     18.01 o 
   8   9   4      548.56      555.62     35.64 o 
   9   9   4       80.56       97.95     28.50 o 
   0  10   4     3872.48     3694.81     94.14 o 
   1  10   4      384.81      345.55     17.53 o 
   2  10   4      813.78      823.18     37.06 o 
   3  10   4       61.52       76.07     14.52 o 
   4  10   4      973.05      962.89     35.77 o 
   5  10   4      130.45      143.02     19.99 o 
   6  10   4      506.42      530.89     33.80 o 
   7  10   4       26.90       25.57     19.05 o 
   8  10   4      104.40      112.74     27.46 o 
   1  11   4        8.37        5.85     12.87 o 
   2  11   4       70.93       47.49     14.62 o 
   3  11   4        0.14       41.20     14.09 o 
   4  11   4        6.92        8.14     14.60 o 
   5  11   4     1126.85     1105.66     43.39 o 
   6  11   4       25.26       38.26     20.04 o 
   7  11   4     1161.65     1070.11     60.87 o 
   0  12   4     1102.10      884.76     63.98 o 
   1  12   4       19.76       13.43     15.39 o 
   2  12   4      975.51      823.48     36.35 o 
   3  12   4       24.51       -0.06     15.59 o 
   4  12   4      137.09      130.91     21.30 o 
   5  12   4        2.03       11.70     17.87 o 
   1  13   4        3.42       -0.30     20.79 o 
   2  13   4      399.77      494.74     40.23 o 
   1   1   5     6586.76     6589.14     51.35 o 
   2   1   5     4346.11     4331.39     34.96 o 
   3   1   5     3641.49     3655.36     37.98 o 
   4   1   5     1191.13     1274.95     21.96 o 
   5   1   5      129.80      140.40      8.98 o 
   6   1   5      555.70      730.53     18.14 o 
   7   1   5       18.32       11.71      8.31 o 
   8   1   5     3981.16     3856.66     50.16 o 
   9   1   5      972.16     1004.26     29.29 o 
  10   1   5      242.61      261.04     23.88 o 
  11   1   5       47.70       34.99     17.55 o 
  12   1   5       35.83       15.62     22.04 o 
   0   2   5   117908.70   117678.41   1095.42 o 
   1   2   5     1696.03     1783.55     18.41 o 
   2   2   5    10174.97     9841.95     83.15 o 
   3   2   5    11563.58    12125.94    101.90 o 
   4   2   5     1540.33     1322.53     26.00 o 
   5   2   5       43.76       21.48      5.50 o 
   6   2   5     3070.25     2977.42     39.74 o 
   7   2   5        8.48        2.65      6.49 o 
   8   2   5     1090.05     1083.96     28.31 o 
   9   2   5      112.83      138.89     15.35 o 
  10   2   5      171.90      234.89     29.29 o 
  11   2   5      179.11      205.76     22.38 o 
  12   2   5      188.02      233.25     35.80 o 
   1   3   5     1835.37     2280.93     21.46 o 
   2   3   5     8164.82     8136.52     68.34 o 
   3   3   5     8585.78     8540.95     78.68 o 
   4   3   5     2561.28     2670.99     30.75 o 
   5   3   5      695.97      697.72     14.86 o 
   6   3   5      365.08      353.03     11.98 o 
   7   3   5     2961.10     2892.43     60.32 o 
   8   3   5     1177.07     1058.95     35.43 o 
   9   3   5      409.68      397.00     21.62 o 
  10   3   5      681.36      609.49     31.59 o 
  11   3   5       65.97       73.42     17.98 o 
  12   3   5      216.73      257.55     38.68 o 
   0   4   5    17564.33    18636.53    184.87 o 
   1   4   5     4642.49     4672.99     41.80 o 
   2   4   5      569.82      526.27     11.58 o 
   3   4   5      177.98      225.48      8.90 o 
   4   4   5      742.95      715.61     22.01 o 
   5   4   5      441.70      442.75     14.41 o 
   6   4   5     3591.13     3312.44     61.29 o 
   7   4   5      145.73      147.27     16.76 o 
   8   4   5      351.60      346.26     23.54 o 
   9   4   5      112.39      110.58     18.20 o 
  10   4   5       60.73       68.15     16.34 o 
  11   4   5      215.89      190.94     23.28 o 
  12   4   5      228.25      203.76     27.57 o 
   1   5   5     5820.55     6174.48     56.90 o 
   2   5   5     1509.72     1575.32     19.83 o 
   3   5   5      311.30      331.02     10.70 o 
   4   5   5       19.24        7.76      5.82 o 
   5   5   5     2601.12     2549.88     58.25 o 
   6   5   5       59.71       62.00     14.60 o 
   7   5   5       80.88      114.08     16.44 o 
   8   5   5       35.77       42.64     14.33 o 
   9   5   5        0.79       18.31     16.95 o 
  10   5   5      229.78      216.29     25.41 o 
  11   5   5        1.95        7.16     18.05 o 
   0   6   5     2501.27     2618.96     49.19 o 
   1   6   5        3.38       11.71      5.01 o 
   2   6   5       35.98       66.81      6.27 o 
   3   6   5     1455.63     1566.76     31.93 o 
   4   6   5       13.63       51.50     11.34 o 
   5   6   5      249.62      220.02     19.16 o 
   6   6   5      384.38      390.50     47.64 o 
   7   6   5       83.99       92.09     18.36 o 
   8   6   5      883.84      882.42     36.32 o 
   9   6   5      269.87      293.55     25.85 o 
  10   6   5     1446.00     1429.12     58.10 o 
  11   6   5       22.26       39.08     20.85 o 
   1   7   5       11.63       16.25      6.08 o 
   2   7   5      106.13      121.57      8.32 o 
   3   7   5      338.02      302.36     13.77 o 
   4   7   5      140.88      135.63     14.98 o 
   5   7   5      710.45      775.76     40.42 o 
   6   7   5      379.64      405.18     30.11 o 
   7   7   5        0.05       31.33     14.56 o 
   8   7   5     1896.43     1762.71     51.42 o 
   9   7   5        0.46       18.27     16.93 o 
  10   7   5      376.61      431.37     38.23 o 
   0   8   5     6730.39     6705.37     99.99 o 
   1   8   5     1426.31     1378.24     23.78 o 
   2   8   5     4032.72     4105.88     49.46 o 
   3   8   5      158.03      181.71     14.02 o 
   4   8   5       19.56       28.86     13.23 o 
   5   8   5      632.36      552.66     26.90 o 
   6   8   5     2318.06     2269.21     56.57 o 
   7   8   5      283.98      307.56     26.14 o 
   8   8   5     2164.96     2036.15     66.30 o 
   9   8   5       81.55       62.99     24.58 o 
  10   8   5       65.34       80.45     29.60 o 
   1   9   5     1856.74     1709.52     36.07 o 
   2   9   5      452.37      483.39     20.46 o 
   3   9   5     1723.94     1642.89     35.34 o 
   4   9   5     1069.94      958.62     34.46 o 
   5   9   5       75.82       69.82     19.13 o 
   6   9   5        8.85        7.60     15.41 o 
   7   9   5       55.64       60.50     18.58 o 
   8   9   5        0.91       -5.99     18.89 o 
   9   9   5      588.02      666.74     49.03 o 
   0  10   5      231.00      269.65     21.26 o 
   1  10   5      881.02      891.08     25.50 o 
   2  10   5      593.54      618.74     23.86 o 
   3  10   5        0.38        7.97     11.75 o 
   4  10   5       22.37       60.05     15.82 o 
   5  10   5      128.66      109.44     18.85 o 
   6  10   5      370.87      372.22     29.71 o 
   7  10   5        0.33       -6.64     19.18 o 
   8  10   5       25.93       24.77     22.34 o 
   1  11   5      101.15      134.58     18.29 o 
   2  11   5      149.50      152.49     20.54 o 
   3  11   5      147.22      185.61     19.63 o 
   4  11   5       14.05       20.52     16.15 o 
   5  11   5       92.24      136.22     21.36 o 
   6  11   5      124.16      129.38     27.72 o 
   7  11   5      494.77      534.80     42.95 o 
   0  12   5      472.50      465.84     52.05 o 
   1  12   5        4.21       -1.36     14.41 o 
   2  12   5      564.67      585.34     36.41 o 
   3  12   5       12.29      -19.79     15.59 o 
   4  12   5      238.24      266.59     26.43 o 
   5  12   5       67.69       74.77     23.66 o 
   1  13   5       10.82       31.04     22.13 o 
   2  13   5      870.40      891.76     43.44 o 
   0   0   6     1232.74     1174.81     25.62 o 
   1   0   6     1782.41     1961.52     25.87 o 
   2   0   6    30729.97    30011.54    341.00 o 
   3   0   6    23752.74    24407.43    281.11 o 
   4   0   6      994.04      985.62     29.42 o 
   5   0   6     1134.85     1102.84     33.43 o 
   6   0   6        2.08        6.15      9.78 o 
   7   0   6     8488.13     8093.05    143.85 o 
   8   0   6      881.52      894.96     33.14 o 
   9   0   6       33.47       30.61     14.61 o 
  10   0   6     1487.69     1306.13     66.50 o 
  11   0   6       44.20       30.85     36.64 o 
  12   0   6      414.34      445.77     43.66 o 
   1   1   6    53230.27    52878.23    415.88 o 
   2   1   6      863.26      876.99     11.13 o 
   3   1   6      117.62      162.91      6.49 o 
   4   1   6       97.80      117.56      9.79 o 
   5   1   6     2356.72     2252.53     33.95 o 
   6   1   6       34.32       59.87      8.06 o 
   7   1   6     1864.92     1796.98     31.19 o 
   8   1   6       86.30       85.96     10.30 o 
   9   1   6      958.20      989.23     29.26 o 
  10   1   6      288.59      285.37     20.47 o 
  11   1   6        4.24       -6.79     15.82 o 
  12   1   6      234.23      250.86     31.56 o 
   0   2   6    15608.99    15831.92    168.64 o 
   1   2   6        0.92       10.95      3.00 o 
   2   2   6     1020.45     1053.15     15.01 o 
   3   2   6      648.29      737.44     11.56 o 
   4   2   6     1131.86     1099.14     18.02 o 
   5   2   6        0.40       -4.03      4.71 o 
   6   2   6     2091.54     1963.41     28.93 o 
   7   2   6       35.03       34.35      7.62 o 
   8   2   6      564.64      600.86     22.22 o 
   9   2   6      363.02      398.34     21.15 o 
  10   2   6      265.37      245.14     24.74 o 
  11   2   6      186.10      185.24     21.86 o 
  12   2   6       21.29       24.98     28.46 o 
   1   3   6     3803.43     4158.48     34.34 o 
   2   3   6      654.84      666.40     11.11 o 
   3   3   6        0.06       29.96      4.45 o 
   4   3   6      801.71      891.04     13.72 o 
   5   3   6      571.73      551.82     12.73 o 
   6   3   6      155.95      167.20      9.36 o 
   7   3   6      993.70     1157.64     32.26 o 
   8   3   6      716.05      815.88     28.96 o 
   9   3   6      589.24      633.66     28.24 o 
  10   3   6      156.09      174.85     24.46 o 
  11   3   6     1243.48     1314.99     42.71 o 
  12   3   6      481.85      601.41     50.55 o 
   0   4   6    10357.13    10829.37    112.96 o 
   1   4   6     3015.93     3122.31     29.69 o 
   2   4   6     6003.84     6205.55     56.32 o 
   3   4   6     5562.27     5809.59     59.11 o 
   4   4   6     2038.49     2179.45     36.98 o 
   5   4   6     1028.07     1005.54     21.83 o 
   6   4   6     1575.24     1501.02     38.19 o 
   7   4   6      740.02      748.89     37.85 o 
   8   4   6      253.09      254.00     19.69 o 
   9   4   6     1294.58     1223.43     37.98 o 
  10   4   6      248.96      278.63     30.03 o 
  11   4   6       91.81       90.48     20.78 o 
  12   4   6      490.09      498.75     36.60 o 
   1   5   6     5644.29     5568.77     48.35 o 
   2   5   6       84.30       90.62      5.63 o 
   3   5   6       40.86       27.39      6.90 o 
   4   5   6      291.70      320.96     13.87 o 
   5   5   6      907.05      914.98     27.51 o 
   6   5   6       84.41       74.55     14.16 o 
   7   5   6     2789.45     2715.72     58.52 o 
   8   5   6     1055.20     1036.44     42.15 o 
   9   5   6     1691.75     1666.18     44.54 o 
  10   5   6      465.35      485.18     32.64 o 
  11   5   6      747.38      839.69     42.79 o 
   0   6   6     2094.23     2036.78     53.84 o 
   1   6   6     2535.84     2633.31     31.53 o 
   2   6   6     1274.70     1210.03     19.16 o 
   3   6   6       53.42       68.27      7.34 o 
   4   6   6      229.94      221.72     13.08 o 
   5   6   6       40.62       49.48     11.51 o 
   6   6   6      120.42      163.50     18.82 o 
   7   6   6     1209.06     1108.46     38.06 o 
   8   6   6        3.50       17.76     14.06 o 
   9   6   6      421.85      393.61     28.96 o 
  10   6   6      102.44      130.13     22.75 o 
  11   6   6       86.82       74.23     22.77 o 
   1   7   6       90.90       91.73      7.93 o 
   2   7   6        6.78        4.61      6.02 o 
   3   7   6      165.10      194.36     17.30 o 
   4   7   6      886.73      901.40     34.27 o 
   5   7   6     4724.36     4506.61     73.46 o 
   6   7   6      731.65      719.92     32.35 o 
   7   7   6      120.62      102.74     18.36 o 
   8   7   6        0.53        9.39     21.39 o 
   9   7   6      104.65      126.89     27.21 o 
  10   7   6      350.74      337.07     40.46 o 
   0   8   6     1503.78     1618.46     35.64 o 
   1   8   6      970.00      970.65     20.15 o 
   2   8   6      515.84      505.52     16.30 o 
   3   8   6      902.40      903.43     26.23 o 
   4   8   6      139.71      140.26     19.51 o 
   5   8   6      129.32      127.27     16.49 o 
   6   8   6       18.53       50.77     15.82 o 
   7   8   6        9.15       -3.50     14.65 o 
   8   8   6       84.56      104.91     23.59 o 
   9   8   6       28.60       22.29     21.31 o 
  10   8   6      295.70      411.44     45.87 o 
   1   9   6     1888.40     1693.73     31.86 o 
   2   9   6       81.45       98.42     11.43 o 
   3   9   6      171.96      219.16     17.03 o 
   4   9   6      766.55      740.65     43.75 o 
   5   9   6      531.71      506.56     31.53 o 
   6   9   6       48.61       45.26     17.32 o 
   7   9   6      300.85      327.30     33.13 o 
   8   9   6        0.02       -6.16     19.30 o 
   9   9   6      611.04      646.70     45.46 o 
   0  10   6      383.93      387.10     24.51 o 
   1  10   6      165.49      147.01     13.92 o 
   2  10   6      275.09      288.91     18.49 o 
   3  10   6      217.16      182.69     18.06 o 
   4  10   6     2281.39     2211.30     52.53 o 
   5  10   6      130.10      115.10     25.85 o 
   6  10   6      736.91      785.02     38.72 o 
   7  10   6      251.86      277.55     33.32 o 
   8  10   6      285.27      279.26     35.51 o 
   1  11   6     2176.88     2262.62     44.86 o 
   2  11   6        1.58       12.88     12.74 o 
   3  11   6      557.98      657.13     29.46 o 
   4  11   6       59.95       51.44     17.32 o 
   5  11   6      109.59      155.53     21.75 o 
   6  11   6      542.61      568.55     53.64 o 
   7  11   6      190.33      194.48     53.40 o 
   0  12   6        0.64       58.60     29.93 o 
   1  12   6      361.21      369.44     26.84 o 
   2  12   6       74.73       76.89     19.79 o 
   3  12   6       14.89       10.21     14.76 o 
   4  12   6      272.99      263.09     28.29 o 
   5  12   6      808.36      858.22     44.72 o 
   1  13   6      185.58      234.60     37.44 o 
   2  13   6      219.93      248.78     26.39 o 
   1   1   7     3901.38     4202.97     39.65 o 
   2   1   7     2905.89     3100.60     27.40 o 
   3   1   7      178.53      213.96      7.51 o 
   4   1   7     2593.93     2609.87     31.78 o 
   5   1   7     4005.91     4035.61     51.93 o 
   6   1   7     3021.42     3085.80     44.64 o 
   7   1   7      224.40      251.37     15.42 o 
   8   1   7      102.47       87.24     11.00 o 
   9   1   7      980.24     1005.27     29.88 o 
  10   1   7       27.28       18.28     13.97 o 
  11   1   7      858.18      868.80     39.20 o 
  12   1   7        3.62      -14.97     23.99 o 
   0   2   7     3370.93     3383.51     44.63 o 
   1   2   7        6.49        0.58      2.95 o 
   2   2   7        8.55        5.56      3.33 o 
   3   2   7     7641.98     7995.89     64.92 o 
   4   2   7       61.22       37.45      4.95 o 
   5   2   7      365.10      402.20     12.06 o 
   6   2   7       67.39       99.38      8.49 o 
   7   2   7      314.90      311.25     13.08 o 
   8   2   7      350.01      371.04     18.79 o 
   9   2   7      679.10      687.00     28.19 o 
  10   2   7      629.81      749.95     29.07 o 
  11   2   7      213.77      219.47     25.52 o 
  12   2   7      675.05      702.28     52.81 o 
   1   3   7     2735.74     2277.65     24.09 o 
   2   3   7      150.26      146.38      6.35 o 
   3   3   7     8773.57     8637.08     77.01 o 
   4   3   7      139.56      189.90      7.66 o 
   5   3   7     1514.95     1448.55     21.11 o 
   6   3   7      250.06      226.06     10.32 o 
   7   3   7    12464.76    12110.49    136.07 o 
   8   3   7      862.41      883.42     30.38 o 
   9   3   7     1283.55     1259.74     36.97 o 
  10   3   7      313.43      253.84     20.54 o 
  11   3   7     1351.21     1453.88     49.56 o 
  12   3   7      149.12      173.96     35.67 o 
   0   4   7       58.87       63.77      8.22 o 
   1   4   7     3969.91     3975.35     34.85 o 
   2   4   7        2.06       13.95      4.40 o 
   3   4   7        3.89        7.33      4.11 o 
   4   4   7        1.67        5.28      4.21 o 
   5   4   7      429.03      514.95     16.18 o 
   6   4   7        3.18        6.72      7.95 o 
   7   4   7      160.28      147.36     16.17 o 
   8   4   7        4.51       -3.44     11.21 o 
   9   4   7     1208.47     1192.25     37.78 o 
  10   4   7      132.16      136.13     21.57 o 
  11   4   7       64.99       66.57     21.69 o 
  12   4   7       90.11      131.57     29.04 o 
   1   5   7       63.82       90.44      6.14 o 
   2   5   7      299.60      277.47      8.45 o 
   3   5   7     2021.17     2223.28     28.97 o 
   4   5   7     1112.86     1102.55     19.56 o 
   5   5   7     1063.82     1102.71     28.31 o 
   6   5   7       24.08       27.72     12.03 o 
   7   5   7      422.95      436.86     26.54 o 
   8   5   7      128.58      126.69     17.68 o 
   9   5   7        5.22       52.90     17.95 o 
  10   5   7       12.55       16.50     16.76 o 
  11   5   7       12.22       19.64     19.35 o 
   0   6   7      909.56      992.46     24.29 o 
   1   6   7        9.97       25.63      5.39 o 
   2   6   7       94.95      120.44      7.24 o 
   3   6   7      320.38      355.48     12.03 o 
   4   6   7      306.29      344.78     17.45 o 
   5   6   7      101.56      108.53     13.83 o 
   6   6   7       12.08       26.30     13.18 o 
   7   6   7        1.68       23.96     15.82 o 
   8   6   7        1.74        5.35     13.00 o 
   9   6   7      919.52      927.08     41.55 o 
  10   6   7      445.40      412.93     32.88 o 
  11   6   7      199.13      226.94     29.48 o 
   1   7   7      905.15      790.77     16.53 o 
   2   7   7       16.12        8.89      6.31 o 
   3   7   7     3505.09     3448.64     56.68 o 
   4   7   7      243.06      274.87     18.42 o 
   5   7   7     3530.40     3292.97     59.94 o 
   6   7   7      479.22      516.12     28.02 o 
   7   7   7      287.62      285.36     24.19 o 
   8   7   7       12.25       12.71     15.99 o 
   9   7   7       86.19      100.31     21.68 o 
  10   7   7       18.15       23.20     19.51 o 
   0   8   7     2158.79     2124.11     41.92 o 
   1   8   7     1651.31     1581.94     26.43 o 
   2   8   7      179.47      151.99     10.78 o 
   3   8   7      634.80      688.44     24.60 o 
   4   8   7      185.02      158.29     16.73 o 
   5   8   7       27.21       32.31     13.14 o 
   6   8   7       92.51       73.50     19.82 o 
   7   8   7        5.51       -1.43     16.53 o 
   8   8   7        1.42       30.43     18.18 o 
   9   8   7       82.62       82.20     22.03 o 
  10   8   7      672.38      776.45     51.09 o 
   1   9   7      475.56      561.59     18.28 o 
   2   9   7      825.60      832.47     22.76 o 
   3   9   7     2510.65     2501.93     47.93 o 
   4   9   7       49.36       49.83     14.43 o 
   5   9   7      464.20      457.10     26.45 o 
   6   9   7       83.70       74.63     18.30 o 
   7   9   7     1482.20     1417.15     56.49 o 
   8   9   7        0.61       10.51     18.19 o 
   9   9   7       28.67       44.45     21.01 o 
   0  10   7      420.24      321.12     23.36 o 
   1  10   7      924.22      921.69     30.68 o 
   2  10   7       46.69       49.69     11.54 o 
   3  10   7       58.72       50.14     15.29 o 
   4  10   7      102.37       56.95     17.23 o 
   5  10   7      765.21      738.20     34.57 o 
   6  10   7       68.02       34.20     20.41 o 
   7  10   7        0.62       -7.16     18.20 o 
   8  10   7       52.03       39.56     22.81 o 
   1  11   7      534.71      632.94     25.78 o 
   2  11   7        0.70       -1.17     12.43 o 
   3  11   7     1062.81     1009.00     32.79 o 
   4  11   7       11.12       18.61     15.01 o 
   5  11   7     1244.30     1244.52     52.38 o 
   6  11   7        1.75       26.72     28.67 o 
   0  12   7       86.27      118.70     37.36 o 
   1  12   7       85.80      112.73     19.41 o 
   2  12   7      165.05      136.10     19.23 o 
   3  12   7       57.29       65.39     18.48 o 
   4  12   7        0.51       73.23     23.12 o 
   5  12   7      477.85      507.77     33.98 o 
   1  13   7     2209.61     2316.26     72.76 o 
   2  13   7       90.65      126.78     23.64 o 
   0   0   8     1511.22     1212.20     32.63 o 
   1   0   8    22998.69    23763.69    228.66 o 
   2   0   8     6587.48     6000.49     78.80 o 
   3   0   8      796.59      822.34     24.78 o 
   4   0   8    24910.79    25927.16    302.11 o 
   5   0   8     2992.44     3014.75     64.85 o 
   6   0   8     9472.81     9807.70    166.77 o 
   7   0   8     7324.78     7052.12    130.23 o 
   8   0   8     1074.37     1099.41     41.39 o 
   9   0   8       16.94       28.34     14.61 o 
  10   0   8      537.72      469.83     48.72 o 
  11   0   8      127.78      122.69     43.01 o 
  12   0   8       99.98      116.97     62.38 o 
   1   1   8      725.54      599.94     10.96 o 
   2   1   8      160.55      201.47      5.54 o 
   3   1   8     9611.66    10643.03     88.79 o 
   4   1   8     1072.36     1096.06     17.88 o 
   5   1   8     1388.76     1244.87     25.06 o 
   6   1   8       83.34       99.02      9.83 o 
   7   1   8     5543.53     5555.83     67.46 o 
   8   1   8      232.78      211.72     14.67 o 
   9   1   8     3652.02     3768.99     98.75 o 
  10   1   8       22.92       30.19     14.27 o 
  11   1   8      418.89      524.72     44.93 o 
  12   1   8      173.86      220.41     40.44 o 
   0   2   8     2688.25     2763.25     44.68 o 
   1   2   8     1398.75     1198.66     14.60 o 
   2   2   8     1571.91     1582.62     19.75 o 
   3   2   8       13.62       21.14      3.76 o 
   4   2   8     2814.54     3005.93     33.16 o 
   5   2   8        6.86       -1.86      4.50 o 
   6   2   8     2644.91     2590.35     35.36 o 
   7   2   8        4.36        1.68      6.84 o 
   8   2   8      360.04      374.87     23.68 o 
   9   2   8      315.92      350.11     22.25 o 
  10   2   8       15.90       10.72     12.57 o 
  11   2   8      458.07      513.37     33.56 o 
  12   2   8      129.84      123.55     38.99 o 
   1   3   8      940.97     1017.25     14.74 o 
   2   3   8      743.15      733.96     12.48 o 
   3   3   8      644.48      601.63     12.96 o 
   4   3   8     3725.06     3932.19     38.96 o 
   5   3   8      215.50      221.08      8.27 o 
   6   3   8     1007.63     1051.78     32.08 o 
   7   3   8      315.41      362.31     18.94 o 
   8   3   8      203.28      226.70     18.46 o 
   9   3   8        4.83       25.55     13.08 o 
  10   3   8      147.16      146.57     21.15 o 
  11   3   8        2.34       32.54     19.63 o 
  12   3   8        3.56       11.90     26.13 o 
   0   4   8       60.11      125.25      8.32 o 
   1   4   8      145.23      140.91      6.50 o 
   2   4   8      647.17      760.45     11.80 o 
   3   4   8      130.12      181.08      7.80 o 
   4   4   8       80.58      102.95      6.53 o 
   5   4   8       75.88       58.91      6.41 o 
   6   4   8      104.43      118.53     11.79 o 
   7   4   8       55.68       30.12     11.73 o 
   8   4   8     1785.98     1768.96     42.71 o 
   9   4   8       14.07       38.36     15.65 o 
  10   4   8     1723.11     1771.39     77.63 o 
  11   4   8        0.15        4.22     17.85 o 
   1   5   8     4694.91     4628.58     42.41 o 
   2   5   8      732.56      689.29     12.92 o 
   3   5   8     3706.89     3646.86     41.38 o 
   4   5   8     4452.95     4321.52     47.42 o 
   5   5   8     3935.11     3912.76     75.61 o 
   6   5   8     1825.88     1800.54     40.59 o 
   7   5   8     1249.28     1174.36     34.64 o 
   8   5   8      117.78      114.75     20.20 o 
   9   5   8      131.91      126.62     19.96 o 
  10   5   8        8.31        1.90     16.71 o 
  11   5   8      175.07      192.50     26.34 o 
   0   6   8      610.80      544.82     18.65 o 
   1   6   8     2928.87     2983.16     32.09 o 
   2   6   8     3118.12     2916.43     32.52 o 
   3   6   8       40.61       33.36      6.45 o 
   4   6   8     3113.59     3006.84     41.04 o 
   5   6   8      152.32      172.07     14.79 o 
   6   6   8     2946.97     2876.24     55.34 o 
   7   6   8      718.89      824.33     31.19 o 
   8   6   8     1016.57     1034.76     63.56 o 
   9   6   8      202.33      228.08     25.42 o 
  10   6   8      245.17      242.90     28.34 o 
  11   6   8      339.83      318.43     32.70 o 
   1   7   8      150.58      183.84      9.56 o 
   2   7   8       17.31       20.35      6.75 o 
   3   7   8     3142.98     3010.91     42.83 o 
   4   7   8        9.45        0.73      9.27 o 
   5   7   8     1452.71     1338.09     33.57 o 
   6   7   8     1004.10      965.72     50.52 o 
   7   7   8       54.84       42.88     16.37 o 
   8   7   8      117.92      116.51     21.64 o 
   9   7   8      628.10      518.74     34.83 o 
  10   7   8      141.20      119.36     24.06 o 
   0   8   8      382.67      512.13     22.83 o 
   1   8   8      623.67      614.81     17.30 o 
   2   8   8      502.33      461.97     15.56 o 
   3   8   8       25.54        7.76      9.31 o 
   4   8   8     1723.67     1681.13     38.37 o 
   5   8   8      875.85      820.92     29.06 o 
   6   8   8      650.91      614.75     33.68 o 
   7   8   8      137.02      122.47     24.47 o 
   8   8   8      297.26      283.26     28.89 o 
   9   8   8       52.79       92.00     22.03 o 
   1   9   8     1491.11     1432.40     26.73 o 
   2   9   8      112.93       95.83     11.31 o 
   3   9   8       19.09       32.82     11.19 o 
   4   9   8       72.22       59.37     13.78 o 
   5   9   8      684.69      708.17     29.12 o 
   6   9   8      108.98      114.86     21.23 o 
   7   9   8      598.79      585.75     36.47 o 
   8   9   8       19.56       10.72     19.32 o 
   9   9   8      667.77      629.36     41.41 o 
   0  10   8      328.90      379.46     24.85 o 
   1  10   8       63.63       82.36     12.39 o 
   2  10   8     1383.90     1395.24     31.94 o 
   3  10   8      719.32      663.34     28.05 o 
   4  10   8      564.72      526.36     26.65 o 
   5  10   8      105.28      120.44     19.26 o 
   6  10   8      124.05      103.80     22.29 o 
   7  10   8      452.82      435.21     45.12 o 
   8  10   8        5.47        5.04     21.35 o 
   1  11   8     1324.78     1417.50     43.58 o 
   2  11   8       88.39       75.10     15.80 o 
   3  11   8     1052.15     1131.23     42.57 o 
   4  11   8       63.32       32.04     17.28 o 
   5  11   8      888.19      858.65     38.89 o 
   6  11   8        9.26        2.41     18.75 o 
   0  12   8     2480.07     2366.35     80.70 o 
   1  12   8      268.72      286.26     25.36 o 
   2  12   8     1396.73     1386.27     41.90 o 
   3  12   8        0.35       -1.84     17.56 o 
   4  12   8      244.82      270.53     29.60 o 
   1  13   8       73.42      140.05     27.89 o 
   1   1   9     2010.37     1921.71     24.22 o 
   2   1   9    10941.98    11549.61     90.80 o 
   3   1   9      191.38      254.06      8.51 o 
   4   1   9      604.01      642.33     13.97 o 
   5   1   9     1315.90     1252.91     30.90 o 
   6   1   9      155.56      122.90     10.92 o 
   7   1   9      130.37      151.44     12.35 o 
   8   1   9       77.17       73.13     10.97 o 
   9   1   9       96.42      154.67     15.30 o 
  10   1   9      361.03      350.35     36.42 o 
  11   1   9      214.72      247.38     34.89 o 
  12   1   9       10.78       30.75     23.11 o 
   0   2   9     6012.11     5447.61     67.60 o 
   1   2   9        2.13        8.75      3.75 o 
   2   2   9     1244.17      970.62     22.98 o 
   3   2   9     2056.29     2215.53     23.96 o 
   4   2   9      255.80      208.55      8.09 o 
   5   2   9      158.91      202.03      9.24 o 
   6   2   9     7299.60     6967.35     76.97 o 
   7   2   9      896.51      848.97     20.53 o 
   8   2   9     4532.08     4372.67     64.42 o 
   9   2   9     1781.04     1730.93     42.81 o 
  10   2   9      658.03      683.48     41.97 o 
  11   2   9       64.89      118.03     22.59 o 
  12   2   9      677.10      646.28     64.80 o 
   1   3   9     1705.26     1766.61     20.41 o 
   2   3   9     3166.65     3303.91     34.11 o 
   3   3   9      232.52      279.07     10.60 o 
   4   3   9      116.97      129.54      6.60 o 
   5   3   9     2127.74     2124.39     26.21 o 
   6   3   9      505.20      539.86     17.09 o 
   7   3   9     1363.96     1216.16     31.83 o 
   8   3   9      499.04      495.90     24.16 o 
   9   3   9      910.46      897.71     37.14 o 
  10   3   9       45.39       30.85     17.11 o 
  11   3   9      154.61      120.57     20.70 o 
  12   3   9        2.22      -12.04     24.68 o 
   0   4   9      447.67      383.64     15.16 o 
   1   4   9        8.43        7.57      3.91 o 
   2   4   9        1.07        7.34      3.74 o 
   3   4   9     2375.50     2546.67     29.56 o 
   4   4   9     3826.52     3623.72     38.65 o 
   5   4   9      109.66      100.48      7.49 o 
   6   4   9     3202.75     3050.84     44.28 o 
   7   4   9        0.43       -2.54     10.43 o 
   8   4   9      227.75      277.21     23.83 o 
   9   4   9      923.32      900.35     39.16 o 
  10   4   9      115.57      164.67     28.39 o 
  11   4   9      280.23      309.07     29.98 o 
   1   5   9     1027.08     1091.86     16.76 o 
   2   5   9       17.43        9.42      4.52 o 
   3   5   9        3.82        2.23      5.21 o 
   4   5   9      729.89      694.98     16.10 o 
   5   5   9       81.93       80.18     10.91 o 
   6   5   9     1194.44     1167.57     32.53 o 
   7   5   9      725.39      666.01     27.44 o 
   8   5   9       62.29       62.17     17.09 o 
   9   5   9       19.91       22.68     16.75 o 
  10   5   9       61.77       51.86     19.98 o 
  11   5   9        0.31        5.66     18.62 o 
   0   6   9      524.13      593.43     19.71 o 
   1   6   9       23.33       28.34      5.52 o 
   2   6   9      360.70      335.50     11.90 o 
   3   6   9      157.44      171.68      9.50 o 
   4   6   9     3360.48     3224.98     43.45 o 
   5   6   9     3928.06     3836.02     59.39 o 
   6   6   9     4349.19     4145.47     77.82 o 
   7   6   9     2065.19     1908.59     52.10 o 
   8   6   9     1181.25     1144.18     43.39 o 
   9   6   9      163.01      174.20     23.68 o 
  10   6   9       69.68       62.61     20.29 o 
  11   6   9       61.17       74.14     22.84 o 
   1   7   9      466.96      507.08     13.96 o 
   2   7   9     1046.33     1053.24     21.86 o 
   3   7   9      180.55      199.71     12.89 o 
   4   7   9     1387.80     1457.18     33.97 o 
   5   7   9      468.85      486.31     22.28 o 
   6   7   9      911.87      882.92     36.90 o 
   7   7   9        6.33       17.36     15.61 o 
   8   7   9      862.68      864.86     40.98 o 
   9   7   9      186.01      128.10     25.07 o 
  10   7   9      137.13      109.41     23.62 o 
   0   8   9    17249.96    16420.40    190.99 o 
   1   8   9     1383.66     1379.81     28.84 o 
   2   8   9     2746.83     2644.17     36.58 o 
   3   8   9       71.21       59.65     10.27 o 
   4   8   9      182.36      181.55     16.26 o 
   5   8   9        0.77       10.05     14.93 o 
   6   8   9      835.65      828.60     37.86 o 
   7   8   9      475.16      434.35     31.57 o 
   8   8   9     1287.86     1266.42     51.35 o 
   9   8   9      318.57      368.82     33.59 o 
   1   9   9      621.32      549.21     17.82 o 
   2   9   9        6.04       10.93      8.91 o 
   3   9   9        0.13       -6.53      9.89 o 
   4   9   9      377.00      368.80     22.00 o 
   5   9   9      169.27      162.78     20.02 o 
   6   9   9       52.47       27.80     17.83 o 
   7   9   9      610.69      619.40     37.86 o 
   8   9   9      461.18      537.08     43.12 o 
   0  10   9      466.61      502.94     27.64 o 
   1  10   9       24.31       24.30     10.50 o 
   2  10   9       24.94       47.53     12.65 o 
   3  10   9     1851.66     1838.18     40.04 o 
   4  10   9       76.21       86.61     19.01 o 
   5  10   9       12.48       10.41     15.94 o 
   6  10   9      147.92      161.80     24.92 o 
   7  10   9       50.77       24.92     24.54 o 
   1  11   9        5.82       31.72     12.48 o 
   2  11   9      170.03      194.67     20.10 o 
   3  11   9       45.32       37.40     21.88 o 
   4  11   9      194.08      228.39     24.31 o 
   5  11   9        0.05        9.53     19.49 o 
   6  11   9       94.59      128.64     29.10 o 
   0  12   9      764.24      811.09     76.38 o 
   1  12   9        5.33       -2.33     15.70 o 
   2  12   9      892.28      892.82     51.21 o 
   3  12   9      281.48      281.94     29.68 o 
   4  12   9     2663.07     2952.30     85.24 o 
   0   0  10      904.74     1089.06     32.41 o 
   1   0  10     5860.62     5914.09     65.03 o 
   2   0  10      107.73       43.50      7.02 o 
   3   0  10     1440.22     1362.81     28.93 o 
   4   0  10     1853.08     1733.32     34.87 o 
   5   0  10     6895.97     7530.34    114.88 o 
   6   0  10     3721.44     3602.57     78.05 o 
   7   0  10     1818.85     1992.06     55.46 o 
   8   0  10      304.04      306.58     28.11 o 
   9   0  10     1562.59     1516.48     49.00 o 
  10   0  10        1.75       11.73     26.50 o 
  11   0  10      494.83      524.04     56.49 o 
  12   0  10      944.55      932.24     74.14 o 
   1   1  10      112.13      104.72      6.70 o 
   2   1  10     2817.16     2824.06     28.88 o 
   3   1  10     4532.69     4546.49     41.86 o 
   4   1  10       33.33       18.45      5.18 o 
   5   1  10      930.45      997.52     19.76 o 
   6   1  10      196.19      252.19     13.65 o 
   7   1  10      640.77      654.48     21.28 o 
   8   1  10     3028.58     2969.96     46.31 o 
   9   1  10       81.35       79.80     13.84 o 
  10   1  10      463.00      422.57     29.17 o 
  11   1  10        7.38       27.71     25.63 o 
  12   1  10       17.21       16.75     23.33 o 
   0   2  10     9101.51     9510.92    109.70 o 
   1   2  10     4742.13     4743.72     43.53 o 
   2   2  10     2470.02     2626.56     32.24 o 
   3   2  10      115.35      107.58      5.52 o 
   4   2  10      170.51      189.27      7.83 o 
   5   2  10      750.76      782.69     15.86 o 
   6   2  10     1979.43     1929.70     31.35 o 
   7   2  10      784.49      772.60     26.61 o 
   8   2  10     1899.47     1788.05     37.67 o 
   9   2  10       45.63       31.82     14.96 o 
  10   2  10      589.76      582.45     32.39 o 
  11   2  10      772.91      821.44     58.30 o 
  12   2  10      846.97      857.38     59.14 o 
   1   3  10      423.71      528.31     11.83 o 
   2   3  10     2786.15     2888.36     31.29 o 
   3   3  10      299.38      333.24      9.73 o 
   4   3  10       26.50       37.77      5.80 o 
   5   3  10      395.30      403.43     11.54 o 
   6   3  10      131.05      132.78      9.93 o 
   7   3  10      820.98      804.89     24.74 o 
   8   3  10      179.13      191.50     20.36 o 
   9   3  10      582.65      577.97     31.31 o 
  10   3  10      148.31      151.00     29.85 o 
  11   3  10       10.38       20.79     16.68 o 
   0   4  10    21586.43    22272.36    241.42 o 
   1   4  10     3391.25     3533.96     36.08 o 
   2   4  10     2922.09     2947.12     31.78 o 
   3   4  10     6739.24     6830.22     60.67 o 
   4   4  10      496.99      463.62     12.29 o 
   5   4  10     1821.45     1755.91     25.79 o 
   6   4  10     3204.98     2974.97     53.87 o 
   7   4  10      459.78      429.90     26.11 o 
   8   4  10     3838.46     3401.99     71.88 o 
   9   4  10        5.59       27.71     15.72 o 
  10   4  10     1661.36     1606.31     51.68 o 
  11   4  10      129.80      135.94     24.05 o 
   1   5  10       58.99       69.17      6.09 o 
   2   5  10     1847.07     1817.66     22.70 o 
   3   5  10      126.16      130.30     10.53 o 
   4   5  10       16.09        6.98      5.56 o 
   5   5  10     2387.78     2257.21     39.74 o 
   6   5  10      211.55      230.49     22.23 o 
   7   5  10     2388.99     2329.48     57.07 o 
   8   5  10     1152.23     1023.89     69.81 o 
   9   5  10      599.58      518.74     35.68 o 
  10   5  10      334.01      269.34     29.48 o 
  11   5  10      311.41      290.92     30.60 o 
   0   6  10     2238.94     2128.55     36.43 o 
   1   6  10      497.50      504.39     12.61 o 
   2   6  10     1409.08     1376.71     24.27 o 
   3   6  10       58.69       70.74      7.77 o 
   4   6  10      172.16      197.15     13.87 o 
   5   6  10       43.75       67.08     11.55 o 
   6   6  10     1166.83     1219.19     42.50 o 
   7   6  10        1.23       19.24     16.28 o 
   8   6  10      529.13      536.17     41.89 o 
   9   6  10      276.50      237.08     26.12 o 
  10   6  10      314.43      281.98     29.28 o 
   1   7  10      190.38      206.56     11.12 o 
   2   7  10     2126.67     1991.27     29.64 o 
   3   7  10      513.51      536.55     17.21 o 
   4   7  10     2563.53     2372.55     44.69 o 
   5   7  10     2038.36     1978.34     48.86 o 
   6   7  10      262.06      282.43     27.61 o 
   7   7  10     1345.62     1281.71     46.29 o 
   8   7  10      121.70      107.42     20.87 o 
   9   7  10       75.51       53.02     20.01 o 
  10   7  10       25.00       39.60     21.21 o 
   0   8  10     1087.93     1198.59     35.42 o 
   1   8  10      266.92      263.37     12.96 o 
   2   8  10      943.43      921.49     22.15 o 
   3   8  10      520.63      497.92     18.85 o 
   4   8  10       15.11       14.57     11.15 o 
   5   8  10       77.46       96.47     16.50 o 
   6   8  10        0.07       -4.66     14.33 o 
   7   8  10       21.79       48.34     17.94 o 
   8   8  10       72.07       74.71     21.01 o 
   9   8  10       17.28       16.06     18.40 o 
   1   9  10      142.42      151.67     14.34 o 
   2   9  10       16.66       19.14      9.76 o 
   3   9  10      980.81      913.12     28.20 o 
   4   9  10        1.71       -7.35     12.17 o 
   5   9  10      158.09      170.50     20.13 o 
   6   9  10      717.32      641.08     36.23 o 
   7   9  10      456.05      471.02     41.22 o 
   8   9  10      651.33      569.49     38.91 o 
   0  10  10     1990.78     1984.72     59.05 o 
   1  10  10      327.29      276.24     20.05 o 
   2  10  10     2253.28     2251.74     60.42 o 
   3  10  10        0.56       12.15     12.88 o 
   4  10  10     1194.35     1135.29     40.43 o 
   5  10  10        0.06        0.06     15.07 o 
   6  10  10     1391.91     1418.83     52.32 o 
   7  10  10       93.89      118.99     24.58 o 
   1  11  10     1708.37     1588.00     38.35 o 
   2  11  10      383.23      387.68     26.57 o 
   3  11  10      333.55      326.96     29.45 o 
   4  11  10       10.24       10.73     16.14 o 
   5  11  10      343.59      366.77     29.41 o 
   6  11  10       23.49       27.27     19.95 o 
   0  12  10       21.39       44.68     24.10 o 
   1  12  10      134.48      115.09     22.67 o 
   2  12  10      126.57      141.22     23.54 o 
   3  12  10        9.04       -4.52     18.21 o 
   4  12  10      432.64      546.49     37.54 o 
   1   1  11     1372.96     1263.07     19.57 o 
   2   1  11     1215.51     1222.69     17.11 o 
   3   1  11     1522.21     1385.50     18.41 o 
   4   1  11      108.35      130.37      7.77 o 
   5   1  11      519.99      573.20     14.95 o 
   6   1  11      466.86      527.78     18.44 o 
   7   1  11      875.49      862.00     24.48 o 
   8   1  11      906.89      968.99     29.69 o 
   9   1  11       93.90      107.55     17.12 o 
  10   1  11        6.92        6.59     15.34 o 
  11   1  11      599.32      706.46     51.32 o 
  12   1  11      162.93      129.48     29.81 o 
   0   2  11     3243.73     3256.77     47.09 o 
   1   2  11     2658.81     2749.26     29.54 o 
   2   2  11     1203.92     1112.96     18.34 o 
   3   2  11      114.42      112.16      5.64 o 
   4   2  11      289.87      312.09     10.95 o 
   5   2  11     2007.77     2105.00     28.27 o 
   6   2  11      447.77      444.32     13.59 o 
   7   2  11     2377.42     2235.44     39.40 o 
   8   2  11       12.17       17.60     11.63 o 
   9   2  11      357.80      307.69     25.16 o 
  10   2  11        7.57       -0.32     15.54 o 
  11   2  11      130.33       94.36     24.34 o 
  12   2  11        5.27       14.99     28.76 o 
   1   3  11    23865.49    24120.22    183.30 o 
   2   3  11       93.28      111.39      6.54 o 
   3   3  11     1174.62     1206.80     18.28 o 
   4   3  11     1095.44     1144.21     23.34 o 
   5   3  11    10586.28    10287.35     99.76 o 
   6   3  11     1976.08     1822.44     30.09 o 
   7   3  11     2519.69     2456.38     54.00 o 
   8   3  11      407.45      399.73     26.74 o 
   9   3  11     1569.27     1567.53     47.80 o 
  10   3  11      236.34      178.74     23.56 o 
  11   3  11      190.51      200.16     23.64 o 
   0   4  11     3976.43     4178.58     63.66 o 
   1   4  11     2636.70     2548.38     29.22 o 
   2   4  11      101.34      123.59      7.22 o 
   3   4  11        5.67       11.46      4.98 o 
   4   4  11     1448.77     1377.82     21.24 o 
   5   4  11       13.20       16.05      6.16 o 
   6   4  11      302.97      317.03     16.92 o 
   7   4  11     1476.07     1395.94     45.46 o 
   8   4  11       51.98       32.38     16.21 o 
   9   4  11      702.61      633.82     36.91 o 
  10   4  11      247.22      237.33     26.32 o 
  11   4  11      222.64      187.23     26.25 o 
   1   5  11      689.93      730.97     14.23 o 
   2   5  11      627.08      646.89     13.33 o 
   3   5  11       32.87       59.20      7.04 o 
   4   5  11      378.92      312.45     11.23 o 
   5   5  11        0.82       22.40      7.67 o 
   6   5  11     1911.13     1830.01     48.23 o 
   7   5  11     1153.11     1160.87     58.26 o 
   8   5  11      191.04      139.89     21.26 o 
   9   5  11      605.76      592.13     45.61 o 
  10   5  11       14.95       19.02     17.71 o 
  11   5  11      362.76      318.09     33.20 o 
   0   6  11      398.60      413.34     16.38 o 
   1   6  11        3.60        6.27      5.25 o 
   2   6  11      206.95      202.15     10.51 o 
   3   6  11     1119.94     1108.35     21.73 o 
   4   6  11       19.63        9.65      7.56 o 
   5   6  11       63.06       68.73     13.94 o 
   6   6  11      305.39      316.50     29.85 o 
   7   6  11     1008.07      968.18     39.61 o 
   8   6  11     1604.15     1597.99     56.94 o 
   9   6  11      100.44      117.57     22.37 o 
  10   6  11     1409.50     1539.49     55.36 o 
   1   7  11     2860.58     2612.68     33.51 o 
   2   7  11      113.00      116.69      9.68 o 
   3   7  11       18.77       19.42      7.96 o 
   4   7  11      256.16      280.86     20.49 o 
   5   7  11        4.30       19.67     12.29 o 
   6   7  11      409.90      389.33     27.96 o 
   7   7  11     1679.51     1642.79     56.72 o 
   8   7  11        4.47       -1.15     15.44 o 
   9   7  11     1524.74     1638.23     64.97 o 
  10   7  11      118.95      117.32     30.26 o 
   0   8  11      942.52     1049.11     33.29 o 
   1   8  11      301.38      258.23     13.04 o 
   2   8  11       16.19       13.70      8.24 o 
   3   8  11      130.91      155.95     13.32 o 
   4   8  11       12.41        5.39     12.35 o 
   5   8  11       10.27       -7.30     12.19 o 
   6   8  11       11.69       20.23     15.95 o 
   7   8  11      159.20      182.51     24.18 o 
   8   8  11       81.96       78.22     21.29 o 
   9   8  11      295.84      350.81     33.45 o 
   1   9  11     3240.14     3272.22     46.11 o 
   2   9  11       61.06       46.35     10.70 o 
   3   9  11      540.38      562.39     25.58 o 
   4   9  11      275.22      206.63     21.32 o 
   5   9  11     1799.91     1655.68     46.84 o 
   6   9  11        1.90       -0.08     16.22 o 
   7   9  11        3.30       26.16     18.98 o 
   8   9  11        0.76       17.63     18.96 o 
   0  10  11     1010.08     1017.44     37.42 o 
   1  10  11      525.90      505.35     21.54 o 
   2  10  11       22.23       50.46     15.22 o 
   3  10  11      380.42      354.84     26.36 o 
   4  10  11       16.04       10.78     15.13 o 
   5  10  11      105.40       96.86     19.88 o 
   6  10  11      254.16      304.37     27.24 o 
   7  10  11       62.21       25.38     20.40 o 
   1  11  11      259.26      318.40     22.81 o 
   2  11  11        0.37       23.93     15.49 o 
   3  11  11      634.63      658.19     37.72 o 
   4  11  11       99.18       65.13     20.18 o 
   5  11  11      181.82      154.81     23.50 o 
   6  11  11      204.91      203.97     25.27 o 
   0  12  11      290.86      288.68     46.94 o 
   1  12  11      112.85      117.56     21.22 o 
   2  12  11      377.40      307.99     30.07 o 
   3  12  11      151.16      136.24     24.89 o 
   4  12  11      779.28      800.75     43.69 o 
   0   0  12    12612.96    12611.97    236.13 o 
   1   0  12        8.12       20.13      5.56 o 
   2   0  12      236.56      318.73     13.54 o 
   3   0  12    20270.99    21507.01    233.39 o 
   4   0  12      787.16      839.25     22.34 o 
   5   0  12     1754.05     1902.81     36.74 o 
   6   0  12      106.80      126.98     22.38 o 
   7   0  12     1872.05     1943.42     49.61 o 
   8   0  12      462.40      499.20     28.00 o 
   9   0  12     4795.03     4820.85    137.57 o 
  10   0  12     2244.92     2340.15    187.51 o 
  11   0  12        5.64       53.17     47.65 o 
  12   0  12       50.15       47.43     37.31 o 
   1   1  12        0.98       16.78      4.16 o 
   2   1  12     2137.37     2196.26     25.42 o 
   3   1  12     1764.04     1804.66     26.58 o 
   4   1  12      513.79      493.06     18.78 o 
   5   1  12     3844.47     3848.74     47.55 o 
   6   1  12     2951.05     2947.00     42.76 o 
   7   1  12     3827.36     3758.65     56.09 o 
   8   1  12       23.52       24.03     12.91 o 
   9   1  12      766.32      736.07     29.65 o 
  10   1  12      170.70      153.68     47.43 o 
  11   1  12      626.85      642.85     43.89 o 
  12   1  12      261.02      264.84     35.32 o 
   0   2  12     3011.87     3105.17     47.47 o 
   1   2  12     1066.56     1080.50     16.98 o 
   2   2  12       45.30       44.92      6.55 o 
   3   2  12      334.68      371.21     10.51 o 
   4   2  12      962.71     1006.10     17.62 o 
   5   2  12      165.86      173.42      8.90 o 
   6   2  12      156.40      159.52      9.77 o 
   7   2  12       37.71       57.08     12.55 o 
   8   2  12      105.44      125.49     16.68 o 
   9   2  12      109.12      110.38     19.35 o 
  10   2  12        4.69        8.05     17.90 o 
  11   2  12       23.39       15.82     20.58 o 
   1   3  12      111.31      139.68     11.71 o 
   2   3  12      834.64      868.93     16.48 o 
   3   3  12       18.11        7.39      4.49 o 
   4   3  12      134.81      138.24      7.83 o 
   5   3  12     1040.90     1054.75     20.74 o 
   6   3  12      151.53      173.76     11.86 o 
   7   3  12      319.99      365.19     24.11 o 
   8   3  12       14.84        4.57     13.61 o 
   9   3  12      207.90      242.72     24.64 o 
  10   3  12       52.50       43.15     21.70 o 
  11   3  12       36.00        7.29     18.55 o 
   0   4  12      750.80      791.05     22.17 o 
   1   4  12      170.52      195.82      9.13 o 
   2   4  12       30.91       27.23      5.36 o 
   3   4  12      606.49      630.53     15.51 o 
   4   4  12       48.46       28.69      6.37 o 
   5   4  12       40.56       58.69      8.31 o 
   6   4  12       22.75       27.54      9.92 o 
   7   4  12        0.08       -7.42     12.19 o 
   8   4  12       99.91       98.39     18.77 o 
   9   4  12       25.96       41.97     17.69 o 
  10   4  12      191.29      170.88     25.06 o 
  11   4  12      135.72      134.51     25.07 o 
   1   5  12     8104.56     7778.51     66.61 o 
   2   5  12       54.03       38.52      5.55 o 
   3   5  12     4350.26     4281.07     45.93 o 
   4   5  12      225.03      203.37     10.95 o 
   5   5  12     2463.27     2379.55     55.85 o 
   6   5  12       17.29       19.44     17.87 o 
   7   5  12      530.68      543.57     30.31 o 
   8   5  12      146.39      122.01     20.61 o 
   9   5  12      755.86      842.81     40.50 o 
  10   5  12      345.48      306.50     29.65 o 
  11   5  12     1396.68     1380.47     54.28 o 
   0   6  12      209.51      202.61     12.96 o 
   1   6  12      115.80      132.51      8.38 o 
   2   6  12      223.70      299.90     12.23 o 
   3   6  12        1.76       -0.91      6.52 o 
   4   6  12     1639.84     1541.79     31.56 o 
   5   6  12        0.42        5.13     10.85 o 
   6   6  12      375.36      345.15     25.78 o 
   7   6  12      199.46      231.33     23.82 o 
   8   6  12      142.64      192.35     24.07 o 
   9   6  12      841.31      839.26     49.72 o 
  10   6  12     1538.00     1589.82     62.94 o 
   1   7  12      597.34      617.95     17.32 o 
   2   7  12     1713.23     1639.83     27.20 o 
   3   7  12     1248.78     1168.56     26.55 o 
   4   7  12      825.94      797.82     26.63 o 
   5   7  12       50.59       28.13     13.33 o 
   6   7  12      944.22      855.62     38.04 o 
   7   7  12     1477.65     1402.34     48.01 o 
   8   7  12       13.26       30.77     17.80 o 
   9   7  12      824.85      782.48     41.69 o 
  10   7  12       69.69       37.28     21.91 o 
   0   8  12     3798.68     3316.43     63.79 o 
   1   8  12       24.53       15.63      8.55 o 
   2   8  12     2263.69     2071.94     36.49 o 
   3   8  12      292.91      298.39     17.76 o 
   4   8  12       30.57       35.69     13.89 o 
   5   8  12      496.15      484.14     27.59 o 
   6   8  12       49.63       43.76     18.08 o 
   7   8  12       45.16       63.51     19.37 o 
   8   8  12        2.27        5.98     17.54 o 
   9   8  12        0.15       22.11     20.28 o 
   1   9  12      246.04      257.28     15.03 o 
   2   9  12      283.48      251.87     18.40 o 
   3   9  12     1646.87     1686.09     40.85 o 
   4   9  12       79.61       83.51     17.33 o 
   5   9  12     1317.35     1293.21     42.39 o 
   6   9  12        0.73       -1.16     15.29 o 
   7   9  12     1316.53     1326.45     52.04 o 
   8   9  12        4.54        1.11     19.22 o 
   0  10  12       72.66       98.39     17.98 o 
   1  10  12      296.50      310.42     19.82 o 
   2  10  12       34.70       21.51     14.81 o 
   3  10  12       22.57        4.87     14.01 o 
   4  10  12       49.01       37.65     16.42 o 
   5  10  12       82.82      106.41     20.16 o 
   6  10  12       37.13       49.15     19.10 o 
   7  10  12       28.91       31.96     21.01 o 
   1  11  12     2615.02     2687.72     55.57 o 
   2  11  12      382.21      360.65     31.22 o 
   3  11  12      528.08      576.28     46.72 o 
   4  11  12      215.19      279.60     41.45 o 
   5  11  12      248.39      202.32     26.65 o 
   0  12  12      117.71      121.35     38.11 o 
   1  12  12       94.43       68.87     21.33 o 
   2  12  12       48.75       66.16     21.44 o 
   3  12  12       29.38       27.04     20.21 o 
   1   1  13     1378.56     1263.42     19.29 o 
   2   1  13     2333.35     2551.31     28.73 o 
   3   1  13        6.67       -1.36      4.66 o 
   4   1  13     1046.53     1146.69     23.01 o 
   5   1  13      322.24      405.70     13.63 o 
   6   1  13      120.68      130.81     10.58 o 
   7   1  13     5393.55     5263.02     71.69 o 
   8   1  13      354.55      390.83     23.87 o 
   9   1  13     1794.59     1657.57     42.99 o 
  10   1  13      502.92      508.45     41.95 o 
  11   1  13     1271.17     1188.67     88.05 o 
   0   2  13       58.72       48.92      7.92 o 
   1   2  13     4402.79     4450.48     43.60 o 
   2   2  13     1134.00      981.00     18.16 o 
   3   2  13      979.73      955.54     16.56 o 
   4   2  13     1743.43     1604.09     23.98 o 
   5   2  13      262.22      282.10     11.93 o 
   6   2  13     2601.59     2680.07     41.38 o 
   7   2  13      406.06      411.45     20.60 o 
   8   2  13     1979.96     2088.54     47.21 o 
   9   2  13        1.99       -5.57     14.18 o 
  10   2  13      825.92      859.00     66.41 o 
  11   2  13      121.31      158.49     33.43 o 
   1   3  13     1584.28     1641.56     22.91 o 
   2   3  13     1601.20     1651.78     24.09 o 
   3   3  13     2980.21     3080.03     38.00 o 
   4   3  13     2462.85     2447.65     33.25 o 
   5   3  13     4244.69     4159.64     54.17 o 
   6   3  13        3.54        3.45      7.82 o 
   7   3  13     2401.42     2301.88     59.03 o 
   8   3  13      661.33      650.60     33.44 o 
   9   3  13      170.57      200.64     28.10 o 
  10   3  13        1.73       -7.20     16.41 o 
  11   3  13        4.60      -15.07     19.80 o 
   0   4  13      102.53      123.66     11.58 o 
   1   4  13      333.49      316.54     11.25 o 
   2   4  13     3674.06     3554.56     40.71 o 
   3   4  13      830.87      803.40     16.07 o 
   4   4  13      370.46      365.70     13.50 o 
   5   4  13     2012.96     1943.59     31.87 o 
   6   4  13      612.58      616.09     22.92 o 
   7   4  13        9.16       -2.26     12.65 o 
   8   4  13     1073.18     1065.72     40.99 o 
   9   4  13        2.17       -2.34     15.12 o 
  10   4  13      254.13      257.09     27.66 o 
  11   4  13        2.42       -8.38     18.44 o 
   1   5  13     1353.02     1419.39     21.73 o 
   2   5  13       14.48       20.96      5.43 o 
   3   5  13      244.27      217.51     11.00 o 
   4   5  13       44.15       33.10      7.66 o 
   5   5  13      100.16      132.49     12.46 o 
   6   5  13      406.50      328.38     24.49 o 
   7   5  13       32.65       23.82     16.10 o 
   8   5  13      117.59      116.61     20.17 o 
   9   5  13      318.15      263.10     27.26 o 
  10   5  13        0.76       40.76     19.73 o 
   0   6  13        0.16        9.20      8.87 o 
   1   6  13      444.20      436.18     12.84 o 
   2   6  13     2123.75     1982.53     28.23 o 
   3   6  13       42.63       42.40      8.93 o 
   4   6  13     4869.48     4667.63     63.26 o 
   5   6  13      750.34      692.91     34.90 o 
   6   6  13      339.30      348.22     26.29 o 
   7   6  13      299.41      319.91     26.83 o 
   8   6  13       17.22        5.67     16.38 o 
   9   6  13       92.40      126.49     22.04 o 
  10   6  13      214.39      268.89     29.47 o 
   1   7  13     3154.59     3209.38     41.06 o 
   2   7  13      405.03      388.71     15.86 o 
   3   7  13      612.18      622.24     25.87 o 
   4   7  13       88.68       58.91     11.33 o 
   5   7  13      888.60      883.29     32.98 o 
   6   7  13       33.55       52.66     16.51 o 
   7   7  13     1998.31     1809.42     54.21 o 
   8   7  13        6.18        3.23     16.49 o 
   9   7  13      476.40      428.18     34.25 o 
   0   8  13       75.24       82.91     15.07 o 
   1   8  13       19.19        6.69      8.25 o 
   2   8  13      797.00      831.31     24.29 o 
   3   8  13     1386.59     1304.36     29.82 o 
   4   8  13     1396.97     1396.77     43.28 o 
   5   8  13       14.59       17.52     13.80 o 
   6   8  13      930.73      887.83     40.29 o 
   7   8  13      341.91      301.25     28.97 o 
   8   8  13      199.24      184.08     26.04 o 
   9   8  13      626.28      571.90     43.12 o 
   1   9  13       64.10       39.14     11.92 o 
   2   9  13      115.56      118.46     15.70 o 
   3   9  13      443.76      434.41     27.78 o 
   4   9  13       84.13       93.27     17.86 o 
   5   9  13      218.44      178.19     21.53 o 
   6   9  13      237.01      218.56     23.78 o 
   7   9  13       28.19       34.79     19.54 o 
   8   9  13      170.95      209.24     39.58 o 
   0  10  13      264.06      278.30     27.21 o 
   1  10  13      275.39      262.50     20.88 o 
   2  10  13      438.22      471.23     33.84 o 
   3  10  13      399.20      440.53     28.24 o 
   4  10  13        3.95       36.74     16.37 o 
   5  10  13      459.47      467.80     30.90 o 
   6  10  13        5.80       13.58     17.48 o 
   7  10  13        7.07        7.26     19.57 o 
   1  11  13      146.02      160.23     23.25 o 
   2  11  13       84.05       75.94     18.24 o 
   3  11  13       11.48       16.04     18.01 o 
   4  11  13        2.89       44.93     20.47 o 
   5  11  13        3.81      -21.46     18.37 o 
   0  12  13     1545.50     1437.02     84.63 o 
   1  12  13       30.89       42.04     20.40 o 
   2  12  13     1835.66     1793.20     57.76 o 
   3  12  13       10.94       -5.15     19.63 o 
   0   0  14     8340.03     7743.77    185.95 o 
   1   0  14      380.10      395.01     14.73 o 
   2   0  14     4672.42     4981.16     67.73 o 
   3   0  14     3379.07     3368.81     51.85 o 
   4   0  14       63.59      119.35     12.28 o 
   5   0  14     1138.12     1085.31     27.90 o 
   6   0  14     4479.54     4460.73     74.26 o 
   7   0  14     2103.99     2017.76     52.48 o 
   8   0  14     2753.70     2788.76     65.43 o 
   9   0  14      991.63      820.34     91.02 o 
  10   0  14     1512.12     1574.00    104.19 o 
  11   0  14     1295.93     1417.51     93.73 o 
   1   1  14     3506.72     3610.62     39.70 o 
   2   1  14     2149.59     2226.73     25.50 o 
   3   1  14     2446.60     2533.01     31.82 o 
   4   1  14       41.52       38.97      6.56 o 
   5   1  14       29.38       25.67      6.98 o 
   6   1  14     4385.00     4388.38     51.83 o 
   7   1  14      628.46      622.03     24.65 o 
   8   1  14      481.70      468.58     26.02 o 
   9   1  14      273.09      245.89     26.92 o 
  10   1  14       37.51       18.58     19.80 o 
  11   1  14       58.39       91.91     26.28 o 
   0   2  14     3961.48     4009.24     58.00 o 
   1   2  14     2357.22     2313.93     29.12 o 
   2   2  14      329.52      320.64     12.34 o 
   3   2  14      375.43      419.53     12.59 o 
   4   2  14        6.14       -3.75      5.59 o 
   5   2  14      140.65      149.22     10.18 o 
   6   2  14     2392.84     2274.96     39.40 o 
   7   2  14      138.15      146.60     19.40 o 
   8   2  14     3125.81     3042.55     64.83 o 
   9   2  14       59.15       55.22     17.47 o 
  10   2  14      263.76      289.26     26.94 o 
  11   2  14        1.83       17.25     28.06 o 
   1   3  14      723.08      799.17     16.21 o 
   2   3  14       74.09       99.42      7.86 o 
   3   3  14       55.52       43.50      6.92 o 
   4   3  14       59.65       70.94      8.20 o 
   5   3  14      603.45      632.52     20.43 o 
   6   3  14      103.81      111.35     11.56 o 
   7   3  14       81.21       73.62     14.29 o 
   8   3  14       34.86       66.76     16.96 o 
   9   3  14        0.08       18.49     16.11 o 
  10   3  14       51.42       49.57     19.54 o 
  11   3  14        2.74      -22.66     20.10 o 
   0   4  14     5932.22     5527.19     76.68 o 
   1   4  14      707.64      710.57     16.14 o 
   2   4  14     7096.83     6652.47     68.32 o 
   3   4  14      481.57      529.37     15.67 o 
   4   4  14     4297.28     4083.12     48.50 o 
   5   4  14     1140.48     1076.92     24.98 o 
   6   4  14     5649.82     5315.13     75.52 o 
   7   4  14      373.32      374.90     26.65 o 
   8   4  14     2594.24     2561.83     74.01 o 
   9   4  14        4.17       21.38     16.86 o 
  10   4  14       99.06      114.15     22.97 o 
  11   4  14        8.59       22.90     20.18 o 
   1   5  14      510.60      539.93     15.70 o 
   2   5  14     4764.34     4889.25     53.14 o 
   3   5  14     1043.09      977.31     20.32 o 
   4   5  14      159.99      184.81     11.38 o 
   5   5  14      305.66      271.47     19.44 o 
   6   5  14       35.20       28.98     18.73 o 
   7   5  14       65.49       50.75     16.73 o 
   8   5  14      280.80      306.28     27.20 o 
   9   5  14      202.16      172.99     24.71 o 
  10   5  14      382.71      450.68     37.66 o 
   0   6  14     8095.30     7819.17    103.27 o 
   1   6  14       77.84      134.17     10.26 o 
   2   6  14       20.73       22.13      7.74 o 
   3   6  14      156.70      173.41     12.61 o 
   4   6  14      735.09      712.90     23.22 o 
   5   6  14      575.67      509.43     22.59 o 
   6   6  14      989.18      977.94     49.98 o 
   7   6  14        0.84      -13.26     14.17 o 
   8   6  14        1.17       17.04     24.44 o 
   9   6  14      380.95      381.72     32.11 o 
  10   6  14       60.10       57.66     22.02 o 
   1   7  14      167.76      128.07     11.06 o 
   2   7  14       68.70       61.30     10.00 o 
   3   7  14      382.81      367.94     19.58 o 
   4   7  14     1944.73     1860.98     37.49 o 
   5   7  14       26.39       12.24     12.90 o 
   6   7  14      106.05      148.69     21.38 o 
   7   7  14      468.35      442.89     42.57 o 
   8   7  14      177.33      171.99     24.71 o 
   9   7  14      202.58      175.54     26.33 o 
   0   8  14      484.00      460.64     29.07 o 
   1   8  14        5.23       -7.91      9.27 o 
   2   8  14       34.35       37.20     10.46 o 
   3   8  14       72.52       52.27     11.34 o 
   4   8  14      120.27      150.22     18.74 o 
   5   8  14        9.77       11.25     14.00 o 
   6   8  14      158.53      167.47     23.25 o 
   7   8  14        5.85      -23.86     15.90 o 
   8   8  14      661.16      708.55     41.44 o 
   1   9  14      302.47      313.74     23.34 o 
   2   9  14       11.90        9.93     12.11 o 
   3   9  14      251.85      300.24     21.60 o 
   4   9  14      101.03      105.33     18.33 o 
   5   9  14       68.47       89.99     18.75 o 
   6   9  14     1262.00     1321.11     45.90 o 
   7   9  14      198.84      202.82     26.89 o 
   0  10  14     4136.22     3979.67     89.53 o 
   1  10  14       98.18      107.00     16.60 o 
   2  10  14     2408.14     2352.98     81.63 o 
   3  10  14      123.24      102.08     21.26 o 
   4  10  14     1824.62     1988.37     58.12 o 
   5  10  14        7.10      -12.00     15.46 o 
   6  10  14     2363.38     2339.29     69.11 o 
   1  11  14       54.08       67.02     21.86 o 
   2  11  14      691.48      713.04     63.87 o 
   3  11  14      438.98      430.58     38.14 o 
   4  11  14      281.03      262.68     29.22 o 
   5  11  14      351.32      283.38     31.49 o 
   0  12  14      442.54      437.11     54.68 o 
   1  12  14       12.55       19.70     19.84 o 
   2  12  14        8.98       98.68     30.70 o 
   1   1  15      189.36      224.64      8.92 o 
   2   1  15     2404.95     2386.67     27.28 o 
   3   1  15       21.49       18.37      5.60 o 
   4   1  15        2.43        1.71      5.75 o 
   5   1  15     1880.73     1777.63     27.59 o 
   6   1  15       49.43       54.32      8.93 o 
   7   1  15      233.03      265.91     18.52 o 
   8   1  15       92.34       86.70     16.69 o 
   9   1  15        0.26        7.93     15.21 o 
  10   1  15        1.17       11.55     19.84 o 
  11   1  15       22.47       53.72     25.38 o 
   0   2  15     3021.61     2996.05     42.35 o 
   1   2  15       82.66       93.20      7.28 o 
   2   2  15     1851.66     1816.14     31.17 o 
   3   2  15       93.77       84.80      7.68 o 
   4   2  15      538.24      511.23     14.79 o 
   5   2  15     1253.50     1250.62     23.70 o 
   6   2  15     2018.26     1918.74     38.36 o 
   7   2  15       43.18       17.60     11.46 o 
   8   2  15      712.83      622.73     39.27 o 
   9   2  15      171.24      171.02     22.06 o 
  10   2  15       50.63       42.53     20.62 o 
  11   2  15      109.55      120.99     31.67 o 
   1   3  15     2315.57     2385.22     30.13 o 
   2   3  15       23.52       14.21      6.03 o 
   3   3  15     1416.42     1428.86     23.59 o 
   4   3  15     1439.09     1522.62     31.28 o 
   5   3  15     1641.66     1662.62     29.98 o 
   6   3  15       32.55       31.22      9.50 o 
   7   3  15     3245.87     3156.97     58.66 o 
   8   3  15     5261.41     4979.03     93.01 o 
   9   3  15      738.85      633.65     36.59 o 
  10   3  15      269.38      236.35     26.94 o 
  11   3  15      181.63      159.32     34.49 o 
   0   4  15     1111.22     1078.74     28.14 o 
   1   4  15     1137.11     1116.89     20.18 o 
   2   4  15     3100.85     3205.55     39.34 o 
   3   4  15      261.46      268.70     12.47 o 
   4   4  15       35.76       39.30      8.10 o 
   5   4  15      707.64      707.25     21.72 o 
   6   4  15      835.16      855.87     37.53 o 
   7   4  15      846.80      809.39     35.68 o 
   8   4  15     1039.30      971.97     40.36 o 
   9   4  15       34.92       57.07     18.85 o 
  10   4  15      254.35      277.42     30.98 o 
   1   5  15      746.60      771.39     18.77 o 
   2   5  15       35.76       23.50      7.25 o 
   3   5  15      129.53      118.35     10.38 o 
   4   5  15      390.32      361.68     14.72 o 
   5   5  15      179.66      191.92     14.93 o 
   6   5  15       78.25       62.02     16.09 o 
   7   5  15        0.74      -11.04     13.85 o 
   8   5  15       60.94       61.45     18.59 o 
   9   5  15       71.74       64.55     20.01 o 
  10   5  15       72.89       45.79     26.71 o 
   0   6  15      997.23      948.27     39.19 o 
   1   6  15      389.79      378.31     14.74 o 
   2   6  15        6.74       -4.59      7.14 o 
   3   6  15     3927.82     3820.31     51.77 o 
   4   6  15      746.89      609.31     22.11 o 
   5   6  15      251.78      270.44     18.56 o 
   6   6  15      982.41      890.54     37.99 o 
   7   6  15       42.10       36.87     16.89 o 
   8   6  15      564.01      511.89     33.79 o 
   9   6  15      418.72      389.76     32.43 o 
  10   6  15      363.05      300.10     32.49 o 
   1   7  15      669.59      580.15     30.74 o 
   2   7  15     1968.94     1867.31     37.36 o 
   3   7  15      173.20      174.75     14.97 o 
   4   7  15        6.28       37.60     11.20 o 
   5   7  15      762.50      797.30     32.85 o 
   6   7  15       33.36       19.40     15.68 o 
   7   7  15     1247.06     1257.68     56.43 o 
   8   7  15       82.27       68.43     20.61 o 
   9   7  15      145.60      144.58     25.51 o 
   0   8  15     1206.94     1242.43     44.17 o 
   1   8  15       91.66       75.21     11.73 o 
   2   8  15      717.89      749.18     24.17 o 
   3   8  15      447.76      443.68     21.39 o 
   4   8  15      650.91      639.34     39.31 o 
   5   8  15      219.74      210.74     25.03 o 
   6   8  15      475.69      414.16     31.42 o 
   7   8  15      940.07      877.29     43.27 o 
   8   8  15        0.68       -0.23     18.49 o 
   1   9  15      912.57      917.30     31.51 o 
   2   9  15       60.50       64.02     14.23 o 
   3   9  15      613.29      575.99     29.43 o 
   4   9  15        9.61        2.39     14.27 o 
   5   9  15      190.85      173.63     22.49 o 
   6   9  15      205.52      198.33     24.13 o 
   7   9  15      864.09      859.10     49.22 o 
   0  10  15      103.94      123.60     25.99 o 
   1  10  15       22.65       21.90     14.09 o 
   2  10  15      446.53      437.43     28.03 o 
   3  10  15       14.73       39.77     18.17 o 
   4  10  15       16.46       36.99     18.71 o 
   5  10  15       30.03       38.34     18.05 o 
   6  10  15       82.70       76.78     20.51 o 
   1  11  15      136.70       76.46     25.50 o 
   2  11  15       25.80       25.33     17.40 o 
   3  11  15     1028.64     1086.31     47.36 o 
   4  11  15       84.54       82.48     22.64 o 
   0  12  15     1046.21     1012.08     75.17 o 
   1  12  15      551.94      536.07     37.07 o 
   0   0  16     3574.31     3682.76     87.04 o 
   1   0  16     3397.92     3279.57     44.79 o 
   2   0  16     2908.12     2724.81     65.40 o 
   3   0  16      333.03      334.97     16.65 o 
   4   0  16       22.11       17.67      8.87 o 
   5   0  16       40.96       41.77     10.69 o 
   6   0  16     1786.29     1702.65     38.60 o 
   7   0  16      364.37      390.21     26.39 o 
   8   0  16      291.20      299.42     30.02 o 
   9   0  16      778.21      805.97     57.41 o 
  10   0  16       60.29       67.98     44.40 o 
  11   0  16     1546.14     1612.89     94.21 o 
   1   1  16     2867.58     2801.62     38.28 o 
   2   1  16       12.51       18.65      5.31 o 
   3   1  16     3055.52     2998.60     35.29 o 
   4   1  16      210.96      201.13     10.27 o 
   5   1  16     1369.99     1288.84     26.23 o 
   6   1  16     1514.01     1527.60     27.99 o 
   7   1  16     1849.63     1714.66     37.12 o 
   8   1  16        4.48       -4.38     12.14 o 
   9   1  16      246.60      246.01     24.25 o 
  10   1  16       90.00       70.58     23.41 o 
  11   1  16      806.95      817.37     57.72 o 
   0   2  16      765.26      764.53     24.78 o 
   1   2  16       74.14       65.15      7.19 o 
   2   2  16      166.61      158.15      9.58 o 
   3   2  16      171.04      180.00     10.03 o 
   4   2  16      512.21      528.60     15.36 o 
   5   2  16        0.07       -2.87      7.65 o 
   6   2  16       84.84       68.79     10.38 o 
   7   2  16      260.70      250.56     25.02 o 
   8   2  16      242.95      282.87     24.26 o 
   9   2  16      449.35      475.65     30.94 o 
  10   2  16      244.66      190.74     29.91 o 
  11   2  16       93.47       38.20     24.64 o 
   1   3  16     2077.92     1937.61     27.10 o 
   2   3  16       40.84       55.91      7.58 o 
   3   3  16      343.01      348.15     13.11 o 
   4   3  16      346.07      382.47     14.51 o 
   5   3  16       41.28       64.25      9.58 o 
   6   3  16       91.96      126.17     12.60 o 
   7   3  16      176.63      154.72     17.24 o 
   8   3  16       11.94       14.48     15.29 o 
   9   3  16        0.23       -4.41     15.90 o 
  10   3  16        8.27       27.88     18.48 o 
   0   4  16       18.06       27.97     11.80 o 
   1   4  16      686.32      670.60     20.98 o 
   2   4  16       93.98      114.19      9.23 o 
   3   4  16     2412.24     2389.24     35.01 o 
   4   4  16      217.43      213.84     12.41 o 
   5   4  16       43.50       22.43      8.90 o 
   6   4  16      222.95      268.46     19.58 o 
   7   4  16      353.98      335.92     26.65 o 
   8   4  16      163.71      142.74     21.71 o 
   9   4  16      249.44      220.87     29.13 o 
  10   4  16      404.88      412.57     33.17 o 
   1   5  16     7096.10     7115.25     71.74 o 
   2   5  16       80.80       85.12      9.28 o 
   3   5  16     2485.78     2325.92     35.37 o 
   4   5  16        8.49        2.30      7.32 o 
   5   5  16      602.28      591.39     27.54 o 
   6   5  16      240.82      261.76     20.49 o 
   7   5  16     1822.61     1744.83     51.88 o 
   8   5  16        2.82       11.76     16.21 o 
   9   5  16      910.12      928.23     70.70 o 
  10   5  16        4.77       11.18     19.33 o 
   0   6  16      858.85      964.16     28.86 o 
   1   6  16       75.16       78.88      9.68 o 
   2   6  16      279.50      274.85     13.89 o 
   3   6  16        1.10        8.26      7.85 o 
   4   6  16      448.64      464.98     20.46 o 
   5   6  16      104.87       74.48     16.46 o 
   6   6  16       56.03       20.96     15.31 o 
   7   6  16      131.86      145.18     22.75 o 
   8   6  16      409.45      367.19     30.81 o 
   9   6  16      289.25      306.87     41.47 o 
   1   7  16     1690.14     1835.42     31.37 o 
   2   7  16        9.08       19.44      8.96 o 
   3   7  16       88.04       89.08     14.57 o 
   4   7  16     4371.21     4025.11     60.94 o 
   5   7  16      670.48      678.99     42.62 o 
   6   7  16      600.87      475.25     31.83 o 
   7   7  16        1.64       19.02     17.68 o 
   8   7  16      218.34      233.01     28.15 o 
   9   7  16        0.75        1.16     18.92 o 
   0   8  16     1456.73     1297.24     40.51 o 
   1   8  16       45.89       36.96     10.74 o 
   2   8  16      260.76      215.68     16.14 o 
   3   8  16       87.24       83.28     13.49 o 
   4   8  16      149.51      133.19     18.59 o 
   5   8  16      726.30      718.01     33.03 o 
   6   8  16        0.48       15.46     17.84 o 
   7   8  16      377.34      350.43     46.30 o 
   8   8  16      487.62      479.84     36.61 o 
   1   9  16      456.79      458.53     24.33 o 
   2   9  16      163.66      177.84     18.95 o 
   3   9  16      167.03      172.57     22.83 o 
   4   9  16       30.53       25.61     16.00 o 
   5   9  16      883.60      851.71     37.69 o 
   6   9  16      223.00      206.84     24.34 o 
   7   9  16      216.46      217.68     28.05 o 
   0  10  16      186.87      212.62     32.14 o 
   1  10  16       21.09        6.96     13.74 o 
   2  10  16       23.10       46.86     16.48 o 
   3  10  16      270.03      224.73     26.22 o 
   4  10  16       25.25       10.24     17.86 o 
   5  10  16       43.56       47.08     18.77 o 
   6  10  16        0.08      -25.35     16.90 o 
   1  11  16      216.81      222.22     26.91 o 
   2  11  16        0.90       -0.63     16.30 o 
   3  11  16      218.31      145.37     25.74 o 
   4  11  16        6.08       16.43     20.01 o 
   1   1  17     5705.49     5585.41     55.32 o 
   2   1  17      353.87      323.32     10.90 o 
   3   1  17     1311.46     1279.41     23.92 o 
   4   1  17      129.67      175.80     10.28 o 
   5   1  17     3606.21     3450.93     41.12 o 
   6   1  17      277.27      260.15     14.14 o 
   7   1  17      777.34      782.85     24.97 o 
   8   1  17     1290.69     1370.66     41.54 o 
   9   1  17      912.50      845.69     46.34 o 
  10   1  17      539.38      537.97     41.04 o 
  11   1  17       51.36       58.31     29.86 o 
   0   2  17     3741.10     3751.22     51.29 o 
   1   2  17      167.71      161.66      8.82 o 
   2   2  17     1542.47     1533.70     25.67 o 
   3   2  17      783.13      874.57     22.33 o 
   4   2  17      744.71      777.95     27.56 o 
   5   2  17       23.37       27.80      8.92 o 
   6   2  17        5.24       -7.69      8.47 o 
   7   2  17      534.43      607.25     27.02 o 
   8   2  17      134.49      142.65     20.26 o 
   9   2  17      651.92      688.46     53.32 o 
  10   2  17      519.34      606.68     54.92 o 
   1   3  17     2158.97     2053.17     28.73 o 
   2   3  17       35.22       40.76      7.37 o 
   3   3  17      996.10      989.39     20.56 o 
   4   3  17      477.48      466.72     16.09 o 
   5   3  17     1202.43     1141.07     26.07 o 
   6   3  17     2520.72     2573.89     45.96 o 
   7   3  17        1.13        6.50     12.27 o 
   8   3  17       37.53       32.11     16.77 o 
   9   3  17        0.74      -14.43     18.95 o 
  10   3  17      199.85      220.17     27.35 o 
   0   4  17     4456.46     4619.95     93.10 o 
   1   4  17      450.94      467.87     14.75 o 
   2   4  17      457.85      470.07     15.43 o 
   3   4  17        6.98       26.86      7.96 o 
   4   4  17     1252.32     1233.99     25.09 o 
   5   4  17       89.39       82.95     11.05 o 
   6   4  17        0.05      -13.21     10.70 o 
   7   4  17      238.21      222.13     24.10 o 
   8   4  17       14.58        6.97     16.54 o 
   9   4  17       84.89      108.89     22.43 o 
  10   4  17     1566.14     1616.96     62.47 o 
   1   5  17     2145.41     2247.82     33.56 o 
   2   5  17     1024.54      907.10     22.18 o 
   3   5  17     1381.72     1339.16     26.51 o 
   4   5  17     1416.04     1378.11     27.19 o 
   5   5  17      308.65      300.69     17.74 o 
   6   5  17      523.58      509.13     33.26 o 
   7   5  17      195.02      249.67     35.51 o 
   8   5  17      205.97      180.49     24.58 o 
   9   5  17      253.26      245.43     28.64 o 
  10   5  17       92.86       69.89     22.69 o 
   0   6  17     9103.24     8504.19    113.49 o 
   1   6  17      673.36      639.02     25.41 o 
   2   6  17     2400.48     2229.65     33.07 o 
   3   6  17       24.72       23.82      8.44 o 
   4   6  17        2.55        5.19      9.88 o 
   5   6  17      168.50      161.73     15.84 o 
   6   6  17      392.08      485.26     31.52 o 
   7   6  17       62.90       29.05     18.09 o 
   8   6  17        7.90       14.39     18.81 o 
   9   6  17        8.36      -10.67     17.63 o 
   1   7  17     1941.90     2081.01     35.35 o 
   2   7  17     1886.61     1741.59     31.17 o 
   3   7  17     1554.78     1660.13     36.26 o 
   4   7  17       57.13       90.22     13.40 o 
   5   7  17     1349.05     1417.81     48.19 o 
   6   7  17      217.41      220.83     31.80 o 
   7   7  17     1660.26     1609.81     53.60 o 
   8   7  17      127.42      120.23     23.56 o 
   0   8  17      186.74      200.48     20.64 o 
   1   8  17      335.62      319.68     18.28 o 
   2   8  17       28.29        7.42     11.16 o 
   3   8  17       13.18       -1.52     10.89 o 
   4   8  17      192.63      193.34     20.90 o 
   5   8  17      281.60      294.74     24.63 o 
   6   8  17      396.55      357.35     30.68 o 
   7   8  17      333.40      390.74     37.54 o 
   8   8  17      556.24      630.24     41.18 o 
   1   9  17      327.67      321.78     23.85 o 
   2   9  17      352.21      315.34     22.60 o 
   3   9  17       64.09       44.73     17.94 o 
   4   9  17      267.62      274.97     24.42 o 
   5   9  17        0.91        5.14     16.04 o 
   6   9  17      728.40      750.46     37.62 o 
   7   9  17      431.39      512.75     42.85 o 
   0  10  17      578.32      542.52     65.36 o 
   1  10  17        0.60        2.59     14.00 o 
   2  10  17      115.51      125.75     19.89 o 
   3  10  17        7.81       14.51     17.96 o 
   4  10  17      104.05      140.26     23.82 o 
   5  10  17       46.23       47.74     19.49 o 
   1  11  17       55.45       54.29     20.67 o 
   2  11  17       97.27       96.35     20.83 o 
   3  11  17      189.55      229.04     31.43 o 
   0   0  18      920.21      955.50     68.10 o 
   1   0  18     1457.05     1492.45     29.29 o 
   2   0  18     2325.23     2219.43     44.08 o 
   3   0  18     1056.34     1068.20     28.86 o 
   4   0  18        1.08       -2.82      8.96 o 
   5   0  18      144.60      161.52     20.58 o 
   6   0  18      327.44      394.91     22.81 o 
   7   0  18      470.61      528.38     34.38 o 
   8   0  18     1935.95     1777.88     63.67 o 
   9   0  18      153.34      115.33     34.92 o 
  10   0  18      851.66      695.42     60.07 o 
   1   1  18      442.49      567.08     15.15 o 
   2   1  18      459.78      458.48     12.96 o 
   3   1  18        1.25        4.63      5.93 o 
   4   1  18     1665.39     1710.31     26.83 o 
   5   1  18      240.97      238.04     14.49 o 
   6   1  18        7.46       14.62      8.87 o 
   7   1  18     1991.98     1909.43     43.39 o 
   8   1  18     1058.41     1057.43     36.36 o 
   9   1  18       19.59       23.75     16.73 o 
  10   1  18      824.52     1002.36     57.83 o 
   0   2  18       36.53       58.82     10.08 o 
   1   2  18     1191.30     1198.56     20.79 o 
   2   2  18       16.50       28.63      6.23 o 
   3   2  18     1618.57     1711.85     36.20 o 
   4   2  18     2956.57     2887.24     45.45 o 
   5   2  18     1253.63     1227.23     27.24 o 
   6   2  18     2390.91     2321.81     41.10 o 
   7   2  18      772.74      700.55     29.04 o 
   8   2  18      349.76      320.33     27.54 o 
   9   2  18       79.90       87.39     25.89 o 
  10   2  18      412.65      420.50     38.33 o 
   1   3  18       74.44       47.95      7.81 o 
   2   3  18      136.71      157.11     10.41 o 
   3   3  18      100.56       65.09      8.69 o 
   4   3  18      113.99       85.98      9.81 o 
   5   3  18        1.58      -10.71      8.04 o 
   6   3  18      397.92      381.13     19.26 o 
   7   3  18      529.01      550.33     27.08 o 
   8   3  18       24.02       36.59     22.49 o 
   9   3  18       19.67       10.04     21.01 o 
  10   3  18      131.35      117.84     27.34 o 
   0   4  18     5850.89     5598.72     81.81 o 
   1   4  18      944.65      968.27     24.92 o 
   2   4  18     4412.80     4131.84     48.81 o 
   3   4  18      404.81      430.44     16.25 o 
   4   4  18     6145.30     5616.02     64.24 o 
   5   4  18        0.30        1.75      8.62 o 
   6   4  18     1810.00     1754.75     43.55 o 
   7   4  18       15.34       30.82     15.44 o 
   8   4  18        3.66      -19.29     15.57 o 
   9   4  18       26.05       16.34     18.17 o 
  10   4  18      113.15      143.98     27.52 o 
   1   5  18     1122.63     1231.11     23.86 o 
   2   5  18      313.17      309.06     18.62 o 
   3   5  18      213.86      186.66     12.84 o 
   4   5  18      433.47      426.64     16.97 o 
   5   5  18        6.45       16.79     10.44 o 
   6   5  18       11.71       -5.57     12.05 o 
   7   5  18     1597.67     1566.29     64.53 o 
   8   5  18      109.30      123.95     23.64 o 
   9   5  18      116.83      122.95     24.47 o 
   0   6  18       72.94      128.72     18.38 o 
   1   6  18       71.71       95.26     10.46 o 
   2   6  18     1612.71     1658.72     28.54 o 
   3   6  18      114.36      105.45     10.98 o 
   4   6  18       66.18       63.81     12.56 o 
   5   6  18      262.75      243.82     17.90 o 
   6   6  18      217.44      227.31     35.39 o 
   7   6  18      167.79      186.53     24.80 o 
   8   6  18      820.63      835.67     42.24 o 
   9   6  18      363.69      331.69     32.60 o 
   1   7  18      791.07      782.31     25.65 o 
   2   7  18        0.18        3.68      8.81 o 
   3   7  18        3.77       20.02     11.02 o 
   4   7  18     1170.18     1131.17     31.92 o 
   5   7  18        1.89       -3.02     13.25 o 
   6   7  18       40.37        8.46     16.39 o 
   7   7  18       19.96       18.52     18.34 o 
   8   7  18      316.52      321.55     32.21 o 
   0   8  18       75.92       72.82     16.78 o 
   1   8  18      259.76      240.70     16.27 o 
   2   8  18      113.89      115.89     15.04 o 
   3   8  18      178.55      140.75     16.16 o 
   4   8  18      212.80      194.99     21.60 o 
   5   8  18       75.43       53.04     17.07 o 
   6   8  18       83.63       63.59     20.91 o 
   7   8  18        6.69       21.30     18.15 o 
   1   9  18      124.01      107.55     17.10 o 
   2   9  18      264.94      249.63     19.57 o 
   3   9  18      164.09      198.15     25.03 o 
   4   9  18      455.85      453.79     29.86 o 
   5   9  18      980.00      935.38     39.61 o 
   6   9  18       39.05       53.77     19.82 o 
   0  10  18      730.40      675.86     56.48 o 
   1  10  18        0.68        4.15     14.56 o 
   2  10  18      901.73      948.39     38.92 o 
   3  10  18      273.35      348.44     38.66 o 
   4  10  18     1699.50     1738.01     57.72 o 
   5  10  18       27.23       13.42     22.54 o 
   1  11  18      193.10      221.16     28.03 o 
   2  11  18        4.19       15.37     18.16 o 
   1   1  19      691.53      708.65     24.47 o 
   2   1  19     1357.54     1243.83     23.05 o 
   3   1  19     1734.88     1715.03     34.26 o 
   4   1  19      134.12      149.87     10.38 o 
   5   1  19        1.04        1.52      7.19 o 
   6   1  19        3.22       -4.70      8.38 o 
   7   1  19       31.72       21.54      9.70 o 
   8   1  19      601.53      570.98     34.93 o 
   9   1  19      530.34      545.08     32.91 o 
  10   1  19       98.61       63.85     28.62 o 
   0   2  19     4452.25     4133.28     64.48 o 
   1   2  19      556.92      547.45     14.74 o 
   2   2  19      374.85      312.38     12.55 o 
   3   2  19      742.60      734.87     19.06 o 
   4   2  19      616.86      586.48     19.13 o 
   5   2  19       28.38       29.19      9.12 o 
   6   2  19     2927.94     2914.04     50.84 o 
   7   2  19        0.37        7.24     12.53 o 
   8   2  19     1872.58     1783.75     50.98 o 
   9   2  19       17.65       26.83     19.69 o 
  10   2  19      400.22      403.52     37.76 o 
   1   3  19     1828.93     1787.54     28.69 o 
   2   3  19     4037.57     4039.18     55.95 o 
   3   3  19     2913.47     2918.32     40.77 o 
   4   3  19      317.82      333.44     15.77 o 
   5   3  19        0.31        4.64     10.15 o 
   6   3  19      158.69      175.93     17.20 o 
   7   3  19      307.56      373.35     24.39 o 
   8   3  19       86.26      128.59     23.77 o 
   9   3  19        9.55       12.24     18.05 o 
  10   3  19      391.42      354.52     63.06 o 
   0   4  19     3228.19     3278.97     57.83 o 
   1   4  19      293.07      294.77     13.32 o 
   2   4  19      283.21      303.85     13.95 o 
   3   4  19     1339.67     1312.76     26.54 o 
   4   4  19        5.61       31.08      8.75 o 
   5   4  19      385.92      332.69     18.26 o 
   6   4  19     1639.06     1583.77     51.93 o 
   7   4  19        0.56       -2.43     16.28 o 
   8   4  19      792.12      748.60     55.93 o 
   9   4  19       16.81       -3.89     17.41 o 
   1   5  19       29.75       28.67      8.33 o 
   2   5  19       66.22       65.23     10.12 o 
   3   5  19       24.85       19.51      8.88 o 
   4   5  19      306.49      289.09     15.41 o 
   5   5  19        3.67        6.72     11.10 o 
   6   5  19      118.00      108.58     15.86 o 
   7   5  19       28.59       32.26     17.41 o 
   8   5  19        8.41       15.07     18.39 o 
   9   5  19       12.88       40.80     20.42 o 
   0   6  19     5529.31     5310.11     91.52 o 
   1   6  19      628.19      602.82     19.60 o 
   2   6  19     1044.56     1033.53     24.14 o 
   3   6  19      222.53      203.63     13.84 o 
   4   6  19      193.52      208.02     16.87 o 
   5   6  19       17.77       26.46     11.51 o 
   6   6  19      649.63      650.42     36.15 o 
   7   6  19      166.61      162.49     24.18 o 
   8   6  19      339.16      344.25     36.31 o 
   1   7  19       26.33       36.69     10.36 o 
   2   7  19       58.63       41.98     10.51 o 
   3   7  19      279.67      261.63     18.24 o 
   4   7  19       35.22       19.89     11.84 o 
   5   7  19      367.43      333.50     25.78 o 
   6   7  19       66.69       73.29     25.72 o 
   7   7  19        2.59       10.96     17.94 o 
   8   7  19      494.52      576.70     39.28 o 
   0   8  19      812.40      889.85     48.60 o 
   1   8  19      278.17      275.47     17.45 o 
   2   8  19     1004.15     1028.80     33.10 o 
   3   8  19       38.80       35.17     13.13 o 
   4   8  19      571.91      594.74     33.98 o 
   5   8  19        0.40      -11.21     14.84 o 
   6   8  19     2194.74     2083.30     62.50 o 
   7   8  19       38.30       28.35     18.73 o 
   1   9  19        1.83       -5.24     12.23 o 
   2   9  19      610.73      638.24     27.57 o 
   3   9  19      762.55      804.63     39.41 o 
   4   9  19       57.55       68.66     20.29 o 
   5   9  19      253.46      298.46     27.43 o 
   6   9  19      612.59      597.53     35.32 o 
   0  10  19      183.57      192.12     33.63 o 
   1  10  19       25.36       21.74     15.12 o 
   2  10  19      534.70      474.36     30.95 o 
   3  10  19      801.93      879.77     47.02 o 
   4  10  19        3.40       19.46     19.48 o 
   1  11  19      214.48      211.30     28.50 o 
   0   0  20      364.09      217.90     38.02 o 
   1   0  20      126.17      128.49     14.36 o 
   2   0  20     2712.19     2663.10     49.12 o 
   3   0  20       55.08       40.80     11.31 o 
   4   0  20       50.59       46.23     11.89 o 
   5   0  20        1.73       11.31     10.97 o 
   6   0  20     1048.42      964.01     32.01 o 
   7   0  20       82.13       69.47     18.68 o 
   8   0  20      751.58      678.86     43.74 o 
   9   0  20       65.40       44.13     29.12 o 
  10   0  20      166.89      193.23     61.72 o 
   1   1  20     3726.00     3777.85     46.78 o 
   2   1  20      650.46      629.41     17.49 o 
   3   1  20        1.03       36.13      7.95 o 
   4   1  20      225.53      247.35     12.48 o 
   5   1  20     1399.86     1444.48     26.23 o 
   6   1  20       39.13       40.27     10.16 o 
   7   1  20      599.05      643.59     27.96 o 
   8   1  20      379.33      365.03     29.24 o 
   9   1  20     1012.97     1113.80     44.95 o 
  10   1  20       76.15       58.05     28.86 o 
   0   2  20      139.86      188.51     16.28 o 
   1   2  20        5.95        9.67      7.02 o 
   2   2  20      166.02      143.97     11.05 o 
   3   2  20       14.52       11.98      7.47 o 
   4   2  20       42.26       57.58      9.42 o 
   5   2  20      250.79      277.78     14.59 o 
   6   2  20       55.48       67.72     11.07 o 
   7   2  20      249.53      219.65     19.18 o 
   8   2  20        8.28       40.11     15.30 o 
   9   2  20        3.93      -14.97     26.53 o 
  10   2  20       87.05       66.54     26.08 o 
   1   3  20     2455.54     2393.65     34.78 o 
   2   3  20      101.93      121.46     10.47 o 
   3   3  20     1157.69     1163.16     27.23 o 
   4   3  20       29.88       34.81      9.49 o 
   5   3  20      428.46      377.05     18.14 o 
   6   3  20      592.19      564.30     25.49 o 
   7   3  20      483.13      524.06     27.73 o 
   8   3  20       39.70       44.93     20.98 o 
   9   3  20       31.31       40.11     19.88 o 
   0   4  20      801.71      783.07     27.91 o 
   1   4  20       11.98        0.32      7.18 o 
   2   4  20      199.99      195.08     12.48 o 
   3   4  20       10.69        7.59      7.70 o 
   4   4  20      490.27      422.55     18.66 o 
   5   4  20      479.68      490.51     22.03 o 
   6   4  20      110.24      117.76     17.67 o 
   7   4  20       11.20       12.32     17.75 o 
   8   4  20      119.49       86.37     21.39 o 
   9   4  20      669.76      585.78     37.99 o 
   1   5  20     2163.11     2069.62     32.48 o 
   2   5  20        8.85        0.08      8.58 o 
   3   5  20     1253.00     1215.02     27.04 o 
   4   5  20       53.68       39.86      9.73 o 
   5   5  20     2620.78     2575.74     51.67 o 
   6   5  20      355.31      366.27     23.40 o 
   7   5  20     1035.77     1043.66     44.18 o 
   8   5  20      610.53      561.33     37.11 o 
   9   5  20       64.60       61.75     22.76 o 
   0   6  20      417.69      440.92     29.69 o 
   1   6  20     1444.11     1455.89     29.09 o 
   2   6  20      945.59      925.22     26.63 o 
   3   6  20        2.91        8.99      8.90 o 
   4   6  20      130.96      170.81     15.53 o 
   5   6  20        3.49       20.34     12.17 o 
   6   6  20      264.12      311.81     28.48 o 
   7   6  20        5.92       -8.05     17.05 o 
   8   6  20      190.30      185.70     26.87 o 
   1   7  20     1555.35     1594.69     33.10 o 
   2   7  20      274.76      260.70     16.57 o 
   3   7  20      463.41      484.77     22.22 o 
   4   7  20      384.50      385.28     21.96 o 
   5   7  20      160.69      193.30     22.36 o 
   6   7  20      598.11      524.81     39.35 o 
   7   7  20       40.04       50.99     22.16 o 
   0   8  20      182.53      178.39     23.93 o 
   1   8  20        0.25       -4.88     10.17 o 
   2   8  20       10.91        5.35     12.10 o 
   3   8  20      551.21      532.87     32.83 o 
   4   8  20      308.51      304.90     25.68 o 
   5   8  20      501.77      496.16     30.98 o 
   6   8  20       17.16       53.39     20.98 o 
   1   9  20     1129.69     1127.96     40.49 o 
   2   9  20      127.85      136.84     17.65 o 
   3   9  20      465.40      450.30     36.01 o 
   4   9  20       64.67       45.08     20.09 o 
   5   9  20      202.51      188.38     24.42 o 
   0  10  20      582.24      640.15     48.53 o 
   1  10  20      255.91      293.77     24.85 o 
   2  10  20      155.47      190.50     25.28 o 
   3  10  20      242.57      349.90     36.08 o 
   1   1  21     4224.04     4437.36     72.92 o 
   2   1  21      621.61      572.98     17.30 o 
   3   1  21     4490.78     4327.85     51.60 o 
   4   1  21        0.07        2.88      7.43 o 
   5   1  21     2740.72     2684.92     39.65 o 
   6   1  21      147.62      179.06     13.47 o 
   7   1  21     2008.51     2009.50     37.32 o 
   8   1  21       79.04      103.63     20.54 o 
   9   1  21        3.41       32.75     21.59 o 
  10   1  21      135.77      193.65     36.58 o 
   0   2  21     1151.69     1158.81     34.47 o 
   1   2  21       30.50       35.86      8.85 o 
   2   2  21       30.27       27.81      7.55 o 
   3   2  21      535.12      492.15     17.16 o 
   4   2  21      128.92      113.67     11.11 o 
   5   2  21      558.46      550.13     22.13 o 
   6   2  21      163.45      196.11     14.74 o 
   7   2  21        2.74       19.04     11.89 o 
   8   2  21       45.56       52.93     17.00 o 
   9   2  21      612.47      631.58     46.56 o 
   1   3  21     2079.30     2125.92     33.01 o 
   2   3  21      132.73      136.45     11.77 o 
   3   3  21     1417.47     1450.40     30.92 o 
   4   3  21       29.12       26.98      9.32 o 
   5   3  21      377.56      324.12     17.72 o 
   6   3  21     1048.64     1058.94     40.01 o 
   7   3  21      316.02      321.56     23.89 o 
   8   3  21       53.57       59.63     25.84 o 
   9   3  21       93.65       62.53     21.43 o 
   0   4  21      518.68      552.98     32.55 o 
   1   4  21      955.92      900.44     22.10 o 
   2   4  21       75.56       64.14     10.54 o 
   3   4  21       32.45       46.42     10.24 o 
   4   4  21       89.89       85.07     12.37 o 
   5   4  21        1.25       -4.85     11.28 o 
   6   4  21        8.13       -0.19     13.23 o 
   7   4  21       47.14       69.66     21.90 o 
   8   4  21      150.96      159.92     25.12 o 
   9   4  21       86.68       47.46     26.34 o 
   1   5  21      290.30      305.23     14.94 o 
   2   5  21       67.30       80.36     11.67 o 
   3   5  21      139.65      158.14     14.75 o 
   4   5  21       45.71       59.68     11.59 o 
   5   5  21     1169.74     1176.39     35.96 o 
   6   5  21        5.70        7.02     16.99 o 
   7   5  21      664.44      766.94     43.74 o 
   8   5  21       47.11       39.92     20.36 o 
   0   6  21      184.82      177.30     20.28 o 
   1   6  21       49.04       57.73     10.71 o 
   2   6  21      812.01      747.20     23.64 o 
   3   6  21       28.41       21.24      9.62 o 
   4   6  21      287.97      295.47     20.92 o 
   5   6  21      290.87      304.82     24.87 o 
   6   6  21      214.13      172.07     24.29 o 
   7   6  21      125.20      164.49     32.25 o 
   8   6  21        1.08       10.73     19.40 o 
   1   7  21     1178.56     1237.84     30.03 o 
   2   7  21      240.83      226.60     17.17 o 
   3   7  21     3323.72     3209.47     57.21 o 
   4   7  21       78.43       50.27     13.78 o 
   5   7  21     3535.47     3513.39    102.50 o 
   6   7  21       27.34       -1.07     15.87 o 
   7   7  21      589.57      540.94     42.28 o 
   0   8  21       25.56       18.14     15.79 o 
   1   8  21       17.66       29.22     11.74 o 
   2   8  21      126.81      109.40     17.53 o 
   3   8  21      440.27      398.86     24.92 o 
   4   8  21       53.29       61.75     18.12 o 
   5   8  21       41.71       47.91     20.42 o 
   6   8  21       36.90       23.15     20.19 o 
   1   9  21       26.08       36.95     15.19 o 
   2   9  21       38.13       20.61     13.93 o 
   3   9  21       29.54       39.34     19.32 o 
   4   9  21      180.30      160.24     32.15 o 
   5   9  21      120.74       82.43     26.45 o 
   0  10  21       10.22        8.43     23.08 o 
   1  10  21        8.45       39.90     16.80 o 
   2  10  21      174.94      167.93     23.34 o 
   3  10  21      315.60      345.26     35.32 o 
   0   0  22      808.45      702.08     58.35 o 
   1   0  22       11.46       11.08     13.60 o 
   2   0  22       68.06       38.93     12.55 o 
   3   0  22      706.32      697.11     26.86 o 
   4   0  22      833.24      857.60     37.13 o 
   5   0  22        0.37        2.30     11.69 o 
   6   0  22      247.19      227.61     22.47 o 
   7   0  22      610.37      637.27     36.53 o 
   8   0  22      469.30      456.30     46.04 o 
   9   0  22       17.79       99.09     34.58 o 
   1   1  22     5529.28     5227.80     69.17 o 
   2   1  22      127.43      115.98     11.40 o 
   3   1  22       41.83       73.69      9.48 o 
   4   1  22      887.26      885.62     26.88 o 
   5   1  22      832.35      854.81     23.04 o 
   6   1  22     1266.65     1319.33     28.52 o 
   7   1  22       61.42       82.46     13.60 o 
   8   1  22      542.05      539.78     36.50 o 
   9   1  22      434.05      437.75     36.71 o 
   0   2  22       25.12       44.37     14.92 o 
   1   2  22        3.45        2.41      8.02 o 
   2   2  22     1180.83     1221.52     28.18 o 
   3   2  22      130.58      101.79     11.54 o 
   4   2  22      808.91      759.92     24.62 o 
   5   2  22        3.87       10.62      8.91 o 
   6   2  22       58.86       55.48     11.83 o 
   7   2  22      200.82      212.86     22.06 o 
   8   2  22       52.15       60.88     20.12 o 
   9   2  22       63.06       46.56     23.14 o 
   1   3  22      438.68      483.64     18.61 o 
   2   3  22      271.50      237.31     14.81 o 
   3   3  22      102.91      107.87     13.07 o 
   4   3  22      236.10      190.26     14.60 o 
   5   3  22       42.14       57.20     11.53 o 
   6   3  22       47.87       45.66     16.77 o 
   7   3  22      422.08      444.82     27.64 o 
   8   3  22        1.91        3.30     17.08 o 
   9   3  22      129.14      182.80     27.67 o 
   0   4  22     5368.53     5166.22     81.78 o 
   1   4  22      307.73      311.19     15.44 o 
   2   4  22     4550.69     4191.54     55.83 o 
   3   4  22      222.26      221.67     17.03 o 
   4   4  22      845.89      832.84     25.84 o 
   5   4  22      495.48      526.24     37.08 o 
   6   4  22        0.15       13.33     13.34 o 
   7   4  22       23.72       18.26     17.51 o 
   8   4  22      193.56      206.58     26.63 o 
   1   5  22      681.39      745.81     22.13 o 
   2   5  22     2831.70     2763.77     43.19 o 
   3   5  22      245.81      301.19     22.64 o 
   4   5  22       51.51       36.86     11.95 o 
   5   5  22      666.05      693.62     29.21 o 
   6   5  22      355.95      400.09     25.80 o 
   7   5  22      234.06      235.95     27.42 o 
   8   5  22      158.28      196.72     26.94 o 
   0   6  22      880.73      986.87     37.85 o 
   1   6  22     1121.39     1134.76     26.99 o 
   2   6  22      917.34      974.22     26.63 o 
   3   6  22       82.98       55.06     13.89 o 
   4   6  22      488.47      486.53     27.96 o 
   5   6  22        8.96        2.11     12.82 o 
   6   6  22       45.92       24.18     18.37 o 
   7   6  22       54.38       53.08     20.82 o 
   1   7  22      573.92      589.79     22.84 o 
   2   7  22      806.42      771.15     26.86 o 
   3   7  22       47.59       48.74     12.63 o 
   4   7  22      169.83      168.37     19.42 o 
   5   7  22      459.29      482.94     34.18 o 
   6   7  22      334.21      282.03     33.04 o 
   7   7  22       31.90       35.95     21.33 o 
   0   8  22       50.00       48.51     18.35 o 
   1   8  22      237.38      225.58     17.45 o 
   2   8  22        7.22       14.02     12.42 o 
   3   8  22        4.27       23.38     14.57 o 
   4   8  22        0.31       42.62     18.90 o 
   5   8  22       34.03       46.23     21.06 o 
   6   8  22       40.63       54.19     22.36 o 
   1   9  22      911.32      926.20     39.04 o 
   2   9  22       14.86       24.67     15.71 o 
   3   9  22      193.15      266.27     29.09 o 
   4   9  22        3.07       29.60     20.02 o 
   0  10  22      169.34      161.27     34.29 o 
   1  10  22        4.10       11.98     16.70 o 
   1   1  23       48.37      113.81     12.76 o 
   2   1  23      100.47      108.39     11.67 o 
   3   1  23       29.70       29.99      9.38 o 
   4   1  23      202.72      182.84     13.28 o 
   5   1  23       81.89       80.31     11.37 o 
   6   1  23      980.11     1100.03     28.91 o 
   7   1  23       69.28       75.74     14.01 o 
   8   1  23      120.50      102.78     21.73 o 
   9   1  23      321.78      316.53     34.13 o 
   0   2  23     2227.34     2264.59     76.65 o 
   1   2  23      325.06      326.81     16.24 o 
   2   2  23     3065.08     2947.72     46.76 o 
   3   2  23       28.95       37.92     11.01 o 
   4   2  23     2290.93     2147.55     35.65 o 
   5   2  23      340.45      341.14     16.99 o 
   6   2  23      925.57      941.63     26.77 o 
   7   2  23       16.22       -5.99     12.20 o 
   8   2  23      151.37      126.70     23.00 o 
   9   2  23       52.51       62.98     25.24 o 
   1   3  23      327.54      305.02     16.64 o 
   2   3  23     1302.17     1269.01     28.51 o 
   3   3  23       26.66       25.72      9.22 o 
   4   3  23      678.38      730.43     24.81 o 
   5   3  23      326.97      317.35     17.92 o 
   6   3  23        6.99       14.01     12.24 o 
   7   3  23      997.16      917.93     33.76 o 
   8   3  23      788.32      846.23     41.30 o 
   0   4  23     1635.65     1920.95     45.16 o 
   1   4  23        2.44       12.98      9.42 o 
   2   4  23     1058.41     1071.52     27.15 o 
   3   4  23      937.92      877.17     29.39 o 
   4   4  23      533.44      554.19     22.70 o 
   5   4  23      337.87      360.13     23.39 o 
   6   4  23      436.87      497.41     27.09 o 
   7   4  23      168.15      184.28     28.30 o 
   8   4  23      222.99      253.08     28.83 o 
   1   5  23        5.67        8.04      9.25 o 
   2   5  23      101.64       94.87     12.47 o 
   3   5  23      397.61      365.63     19.84 o 
   4   5  23      137.57      127.41     24.26 o 
   5   5  23        0.02        7.76     13.17 o 
   6   5  23      258.46      256.55     23.75 o 
   7   5  23        6.00        6.48     17.32 o 
   8   5  23      131.77      120.45     25.32 o 
   0   6  23     1279.45     1363.21     49.75 o 
   1   6  23      487.66      463.69     19.61 o 
   2   6  23     1273.53     1329.95     40.69 o 
   3   6  23      360.44      322.54     19.66 o 
   4   6  23       53.42       45.09     13.85 o 
   5   6  23      228.44      261.25     24.24 o 
   6   6  23       68.96       65.70     20.65 o 
   7   6  23      515.60      577.92     38.85 o 
   1   7  23        5.55       15.76     10.87 o 
   2   7  23       74.02       72.92     15.13 o 
   3   7  23        8.44       13.87     13.02 o 
   4   7  23      141.34       74.90     17.09 o 
   5   7  23      395.11      409.26     32.49 o 
   6   7  23        5.21       -2.77     17.59 o 
   0   8  23     1418.66     1435.65     64.65 o 
   1   8  23       57.73       63.80     14.01 o 
   2   8  23      260.36      310.17     22.79 o 
   3   8  23      151.26      173.96     22.74 o 
   4   8  23     1188.94     1249.96     56.62 o 
   5   8  23      129.99       81.90     23.30 o 
   1   9  23       22.81       19.01     15.25 o 
   2   9  23       28.87       55.24     17.53 o 
   3   9  23        0.85       10.42     18.19 o 
   0   0  24     2832.57     2635.17     95.66 o 
   1   0  24      589.79      593.36     33.78 o 
   2   0  24       69.00       40.30     16.40 o 
   3   0  24       36.14       37.04     15.80 o 
   4   0  24      186.29      149.77     17.91 o 
   5   0  24      239.59      237.86     20.79 o 
   6   0  24     1746.21     1580.54     48.34 o 
   7   0  24       93.53       82.46     22.10 o 
   8   0  24     1427.34     1256.53     76.48 o 
   9   0  24      767.24      805.50     69.66 o 
   1   1  24        2.81       20.50     10.46 o 
   2   1  24      681.37      669.77     25.28 o 
   3   1  24     2101.63     2086.83     38.22 o 
   4   1  24       16.09        9.00      9.51 o 
   5   1  24      300.25      356.94     17.40 o 
   6   1  24      356.92      356.18     18.13 o 
   7   1  24      687.46      691.99     26.57 o 
   8   1  24      306.94      378.36     51.00 o 
   0   2  24     1330.26     1246.39     45.70 o 
   1   2  24      615.93      578.83     23.80 o 
   2   2  24       23.16       38.29      9.26 o 
   3   2  24     1493.78     1438.63     30.81 o 
   4   2  24      102.76       94.58     12.36 o 
   5   2  24       66.89       51.55     10.89 o 
   6   2  24      469.86      464.45     20.84 o 
   7   2  24        8.69       -1.37     12.84 o 
   8   2  24       36.78       36.22     19.54 o 
   1   3  24      342.80      279.20     17.79 o 
   2   3  24       27.37       32.46     10.50 o 
   3   3  24      758.56      736.03     25.08 o 
   4   3  24        2.82        8.12      9.94 o 
   5   3  24        0.22       15.05     11.16 o 
   6   3  24       12.35       -1.12     12.29 o 
   7   3  24       17.27        2.13     13.96 o 
   8   3  24       40.04       29.66     19.82 o 
   0   4  24     2222.09     2243.02     62.30 o 
   1   4  24      385.96      386.32     18.81 o 
   2   4  24      698.64      659.09     22.86 o 
   3   4  24        4.39       11.45      9.68 o 
   4   4  24      167.64      180.68     16.07 o 
   5   4  24       16.85      -13.72     12.34 o 
   6   4  24      690.16      677.91     30.74 o 
   7   4  24       99.93       83.05     26.47 o 
   8   4  24      292.92      304.72     31.26 o 
   1   5  24      443.74      489.23     25.92 o 
   2   5  24       17.61        3.00      9.95 o 
   3   5  24      302.36      333.33     19.39 o 
   4   5  24        5.22       18.25     12.90 o 
   5   5  24      228.77      192.92     20.82 o 
   6   5  24       23.23       29.64     18.02 o 
   7   5  24      312.13      238.70     29.21 o 
   0   6  24      887.04      966.17     36.23 o 
   1   6  24      996.57     1069.50     32.87 o 
   2   6  24      196.37      231.42     17.75 o 
   3   6  24        1.02      -10.37     11.32 o 
   4   6  24        5.21       -5.97     12.26 o 
   5   6  24       64.67       47.22     15.36 o 
   6   6  24     1281.18     1351.90     73.71 o 
   1   7  24      699.29      711.10     26.05 o 
   2   7  24      562.73      611.03     27.57 o 
   3   7  24     1193.96     1320.44     41.52 o 
   4   7  24       12.32       25.99     15.89 o 
   5   7  24        0.23        2.75     19.16 o 
   6   7  24       83.53       57.28     20.73 o 
   0   8  24     1045.42     1165.25     60.37 o 
   1   8  24      425.07      364.75     21.38 o 
   2   8  24      723.50      720.89     33.19 o 
   3   8  24      308.87      319.34     31.20 o 
   4   8  24      511.26      552.76     71.15 o 
   1   9  24       75.78       68.02     17.10 o 
   2   9  24      342.44      350.94     30.37 o 
   1   1  25     4500.81     4555.29     73.29 o 
   2   1  25       51.72       49.92     12.34 o 
   3   1  25     1727.65     1890.86     38.61 o 
   4   1  25      567.52      570.42     24.41 o 
   5   1  25     1073.05     1092.07     37.10 o 
   6   1  25        2.23       18.24     11.65 o 
   7   1  25     1295.78     1264.10     36.52 o 
   8   1  25        0.07       19.10     21.52 o 
   0   2  25       10.95       23.34     15.60 o 
   1   2  25       21.41       13.16     11.25 o 
   2   2  25        7.71      -13.14      8.76 o 
   3   2  25       36.70       55.98     11.29 o 
   4   2  25       37.17       14.46     10.43 o 
   5   2  25       13.68        6.27     10.48 o 
   6   2  25      175.92      168.08     16.98 o 
   7   2  25       35.46       50.49     16.92 o 
   8   2  25        2.85       -5.22     18.82 o 
   1   3  25      677.60      672.02     24.94 o 
   2   3  25       48.72       44.91     11.92 o 
   3   3  25       47.73       45.61     11.28 o 
   4   3  25       97.02      105.68     13.54 o 
   5   3  25     1321.80     1360.87     34.00 o 
   6   3  25        9.31       -8.20     13.50 o 
   7   3  25       33.87       19.20     15.55 o 
   8   3  25        0.02       13.31     22.37 o 
   0   4  25       12.90       20.16     18.89 o 
   1   4  25      356.77      360.35     20.59 o 
   2   4  25      230.65      237.65     18.73 o 
   3   4  25      146.15      152.27     14.38 o 
   4   4  25        2.50        5.46     11.21 o 
   5   4  25      107.30      136.27     18.45 o 
   6   4  25        0.05        6.67     14.15 o 
   7   4  25      238.56      217.96     30.46 o 
   1   5  25      466.57      505.66     21.85 o 
   2   5  25      234.43      226.55     17.02 o 
   3   5  25      662.85      627.74     26.72 o 
   4   5  25       19.58        1.96     12.59 o 
   5   5  25       48.71       70.24     16.71 o 
   6   5  25        0.70      -15.60     15.63 o 
   7   5  25       75.72       66.10     22.76 o 
   0   6  25      966.47      988.63     51.93 o 
   1   6  25        2.26       20.59     12.23 o 
   2   6  25      927.88      938.96     42.29 o 
   3   6  25      100.35       71.63     16.62 o 
   4   6  25       43.25       78.73     17.03 o 
   5   6  25      922.23     1017.82     58.10 o 
   6   6  25      290.65      211.67     27.56 o 
   1   7  25     2097.49     2245.14     68.13 o 
   2   7  25      175.36      136.12     19.27 o 
   3   7  25     1652.56     1719.32     53.10 o 
   4   7  25       23.61       34.13     16.56 o 
   5   7  25     1229.72     1396.08     85.17 o 
   0   8  25      346.71      292.03     37.24 o 
   1   8  25      144.47      144.97     21.07 o 
   2   8  25       57.36       55.05     17.05 o 
   3   8  25      160.75      174.28     23.91 o 
   0   0  26     1694.50     1517.26    106.78 o 
   1   0  26       73.48       60.43     18.28 o 
   2   0  26      652.84      623.31     37.30 o 
   3   0  26       94.69      166.63     30.63 o 
   4   0  26       21.62       52.97     18.79 o 
   5   0  26      172.13      149.41     24.23 o 
   6   0  26     1904.32     1930.51     55.58 o 
   7   0  26      258.55      338.91     29.09 o 
   8   0  26     2055.71     1999.59     94.82 o 
   1   1  26     1776.30     1903.61     44.72 o 
   2   1  26       13.93       -7.24     10.91 o 
   3   1  26     2781.70     2846.64     52.68 o 
   4   1  26       68.69       80.01     13.81 o 
   5   1  26      343.74      414.84     27.47 o 
   6   1  26      455.18      488.53     24.13 o 
   7   1  26      359.71      403.34     26.76 o 
   8   1  26      150.28      182.42     27.03 o 
   0   2  26      448.79      392.24     56.82 o 
   1   2  26        0.02       -5.24     10.97 o 
   2   2  26       16.07       13.85     10.68 o 
   3   2  26       33.90       21.43     11.88 o 
   4   2  26       19.23        8.80     10.43 o 
   5   2  26        3.27        2.67     11.11 o 
   6   2  26       33.07       27.62     13.36 o 
   7   2  26       92.46      100.55     20.21 o 
   1   3  26      105.60      141.23     16.28 o 
   2   3  26      718.27      751.95     31.07 o 
   3   3  26      620.73      584.63     35.71 o 
   4   3  26       35.10       24.52     11.24 o 
   5   3  26       23.45       16.68     12.47 o 
   6   3  26        4.32       17.81     14.88 o 
   7   3  26       73.66       76.59     19.32 o 
   0   4  26      156.64      135.20     23.53 o 
   1   4  26      111.23      139.63     15.68 o 
   2   4  26      588.37      593.61     24.98 o 
   3   4  26       54.75       45.10     11.99 o 
   4   4  26      561.09      534.26     24.19 o 
   5   4  26       75.54       89.87     17.22 o 
   6   4  26      138.07      136.70     19.94 o 
   7   4  26      222.84      211.19     31.34 o 
   1   5  26      897.21      967.94     30.87 o 
   2   5  26       22.89       13.03     11.34 o 
   3   5  26     1031.74     1088.17     37.36 o 
   4   5  26        0.25        3.07     13.20 o 
   5   5  26      705.31      734.60     33.09 o 
   6   5  26        2.97      -16.46     16.82 o 
   0   6  26       39.67       37.26     18.61 o 
   1   6  26      141.94      117.90     21.14 o 
   2   6  26       12.09       11.69     12.68 o 
   3   6  26      410.31      442.75     29.51 o 
   4   6  26      983.17     1051.46     39.86 o 
   5   6  26       17.80       15.42     14.09 o 
   1   7  26      479.44      507.16     26.93 o 
   2   7  26      160.37      153.30     20.65 o 
   3   7  26      538.94      601.47     31.80 o 
   4   7  26      436.80      453.03     29.25 o 
   0   8  26      187.22      208.14     31.19 o 
   1   8  26       42.61       39.57     17.08 o 
   2   8  26        0.23       31.09     16.95 o 
   1   1  27      396.70      404.71     22.74 o 
   2   1  27        0.20       -4.00     11.59 o 
   3   1  27       41.95       49.17     15.48 o 
   4   1  27      700.34      731.21     33.05 o 
   5   1  27       98.69      119.91     25.86 o 
   6   1  27       17.55       28.48     14.39 o 
   7   1  27       74.09       52.75     19.07 o 
   0   2  27      236.25      278.27     29.19 o 
   1   2  27      278.83      259.44     21.83 o 
   2   2  27      766.86      807.26     32.33 o 
   3   2  27      674.86      683.12     26.69 o 
   4   2  27     1108.59     1149.11     33.65 o 
   5   2  27      172.08      191.76     18.08 o 
   6   2  27      399.57      376.51     22.70 o 
   7   2  27      225.10      257.86     26.10 o 
   1   3  27     3389.09     3513.07     80.11 o 
   2   3  27      674.97      666.50     26.53 o 
   3   3  27        2.08       14.66     11.47 o 
   4   3  27      131.70      151.86     17.21 o 
   5   3  27      723.43      722.63     32.74 o 
   6   3  27      212.77      209.76     22.46 o 
   7   3  27      148.78      145.78     20.94 o 
   0   4  27       82.77       74.48     21.91 o 
   1   4  27      746.03      748.86     27.85 o 
   2   4  27      959.81     1029.75     32.08 o 
   3   4  27        0.98       -1.72     11.39 o 
   4   4  27      112.56      103.25     15.77 o 
   5   4  27       61.07       44.64     16.39 o 
   6   4  27      135.07      154.09     21.25 o 
   1   5  27       34.94       27.66     13.14 o 
   2   5  27       53.26       39.00     13.42 o 
   3   5  27        2.44       -6.37     12.72 o 
   4   5  27       39.22       47.19     15.25 o 
   5   5  27        4.05       31.25     16.82 o 
   6   5  27       19.07       63.98     24.37 o 
   0   6  27      214.19      187.03     27.59 o 
   1   6  27       19.78       24.37     14.40 o 
   2   6  27      178.95      164.83     19.68 o 
   3   6  27        0.14       10.45     14.86 o 
   4   6  27      752.63      736.95     36.08 o 
   5   6  27       46.98       47.37     15.58 o 
   1   7  27       83.18       77.28     18.51 o 
   2   7  27       31.12       30.06     16.37 o 
   3   7  27        8.50        8.02     15.76 o 
   0   8  27        3.03        7.45     22.30 o 
   0   0  28     3367.92     3416.69    121.10 o 
   1   0  28       58.33       74.66     21.66 o 
   2   0  28     1162.12     1025.94     92.06 o 
   3   0  28        2.10       -6.29     15.98 o 
   4   0  28      508.33      435.34     35.96 o 
   5   0  28     2593.31     2588.28     75.57 o 
   6   0  28     1350.78     1324.93     77.98 o 
   7   0  28     1317.46     1452.82     59.73 o 
   1   1  28      114.17       92.65     15.39 o 
   2   1  28       93.67       77.68     15.13 o 
   3   1  28       98.55      127.37     16.85 o 
   4   1  28       50.78       73.57     17.15 o 
   5   1  28      233.94      262.17     21.88 o 
   6   1  28     1822.42     1964.16     46.94 o 
   7   1  28       13.63       16.35     20.44 o 
   0   2  28     2207.73     2293.59    117.24 o 
   1   2  28       51.06       64.11     14.71 o 
   2   2  28      320.71      320.46     23.80 o 
   3   2  28      789.30      698.30     27.65 o 
   4   2  28       46.88       44.49     13.93 o 
   5   2  28      179.72      169.20     17.81 o 
   6   2  28       82.28       69.56     22.29 o 
   1   3  28      172.79      185.84     18.05 o 
   2   3  28        0.01       -4.66     12.50 o 
   3   3  28       16.51        6.01     11.52 o 
   4   3  28       38.09       17.40     13.21 o 
   5   3  28      120.59       93.22     17.30 o 
   6   3  28       87.19       84.50     19.19 o 
   0   4  28      494.88      527.36     43.62 o 
   1   4  28      436.60      445.93     28.36 o 
   2   4  28      853.60      897.58     30.93 o 
   3   4  28        4.78        5.06     12.31 o 
   4   4  28      348.87      355.66     24.40 o 
   5   4  28      133.84      134.94     22.21 o 
   6   4  28      376.31      370.53     27.80 o 
   1   5  28      292.13      294.04     21.14 o 
   2   5  28      563.08      590.37     27.23 o 
   3   5  28       68.03       65.87     15.95 o 
   4   5  28        2.39       -2.75     15.84 o 
   5   5  28      327.55      344.79     26.88 o 
   0   6  28     1968.98     2056.05     68.12 o 
   1   6  28       25.85       20.69     14.84 o 
   2   6  28      189.30      225.77     21.93 o 
   3   6  28      415.70      454.81     35.55 o 
   4   6  28      995.62     1083.75     44.10 o 
   1   7  28      167.32      165.39     22.28 o 
   2   7  28       66.76       73.31     20.74 o 
   1   1  29     1797.77     1827.81     43.78 o 
   2   1  29      904.11      917.23     33.16 o 
   3   1  29      665.17      645.73     34.54 o 
   4   1  29      380.13      432.97     26.56 o 
   5   1  29      495.95      562.89     35.34 o 
   6   1  29       35.06       40.80     16.30 o 
   0   2  29      480.22      496.74     43.40 o 
   1   2  29      250.80      247.79     24.62 o 
   2   2  29       27.52       19.17     12.88 o 
   3   2  29      203.77      220.30     20.58 o 
   4   2  29       62.12       52.44     14.75 o 
   5   2  29       71.76      100.50     16.80 o 
   6   2  29      772.98      808.72     43.47 o 
   1   3  29      180.60      151.14     18.32 o 
   2   3  29        5.89       -9.73     12.61 o 
   3   3  29      749.14      750.96     31.62 o 
   4   3  29      185.17      256.56     20.81 o 
   5   3  29      422.96      473.58     29.48 o 
   0   4  29        1.58       -6.05     18.59 o 
   1   4  29       31.38       43.16     14.60 o 
   2   4  29      320.08      348.05     22.95 o 
   3   4  29      144.89      114.18     16.23 o 
   4   4  29        0.40      -13.38     14.25 o 
   5   4  29       38.20       33.14     19.04 o 
   1   5  29      934.42      953.01     35.10 o 
   2   5  29       97.19       86.33     16.68 o 
   3   5  29      158.40      124.86     19.02 o 
   4   5  29       48.67       44.42     18.06 o 
   0   6  29      229.65      230.93     31.15 o 
   1   6  29        3.53      -20.75     13.83 o 
   2   6  29      317.24      349.11     25.34 o 
   3   6  29      136.09      138.31     23.57 o 
   0   0  30        2.04       17.41     28.21 o 
   1   0  30      210.42      249.33     30.27 o 
   2   0  30      275.70      314.13     37.83 o 
   3   0  30        7.99      -15.20     18.36 o 
   4   0  30      120.88       76.78     23.60 o 
   5   0  30      109.19      120.89     27.30 o 
   1   1  30      245.75      275.21     22.14 o 
   2   1  30       74.76       79.78     16.20 o 
   3   1  30      383.97      442.01     26.27 o 
   4   1  30      483.22      517.40     28.27 o 
   5   1  30     1222.97     1203.22     43.69 o 
   0   2  30      106.65      106.84     24.05 o 
   1   2  30        5.50       -2.72     13.07 o 
   2   2  30       79.79       81.33     15.85 o 
   3   2  30       36.70       35.01     14.82 o 
   4   2  30      211.81      238.08     22.49 o 
   5   2  30       18.94       33.82     14.89 o 
   1   3  30      154.12      111.88     21.20 o 
   2   3  30       50.77       23.20     16.26 o 
   3   3  30        6.21       27.10     14.19 o 
   4   3  30       23.44       38.73     15.02 o 
   5   3  30      277.37      342.73     30.68 o 
   0   4  30       71.53       77.68     25.04 o 
   1   4  30       40.34       49.89     15.59 o 
   2   4  30        9.40      -20.27     13.61 o 
   3   4  30      375.70      366.44     35.47 o 
   4   4  30       72.47       56.01     18.72 o 
   1   5  30      577.60      622.76     30.90 o 
   2   5  30       25.69       25.15     14.64 o 
   3   5  30      288.69      262.65     23.01 o 
   0   6  30        0.27       -4.54     22.05 o 
   1   1  31       17.44       53.73     15.68 o 
   2   1  31      210.68      210.09     21.25 o 
   3   1  31       54.39       64.12     17.40 o 
   4   1  31      136.46      149.62     20.01 o 
   0   2  31       64.21       68.78     22.76 o 
   1   2  31       78.75       77.46     16.81 o 
   2   2  31      337.80      343.71     26.25 o 
   3   2  31       23.87       30.67     15.89 o 
   4   2  31      429.29      513.50     29.15 o 
   1   3  31      426.89      416.49     26.53 o 
   2   3  31        1.47        3.79     13.99 o 
   3   3  31     1451.16     1450.79     57.32 o 
   4   3  31        4.49       -5.11     14.21 o 
   0   4  31      732.67      708.86     46.23 o 
   1   4  31        5.35        6.20     15.24 o 
   2   4  31       43.49       35.56     16.11 o 
   3   4  31       39.80       27.65     14.92 o 
   1   5  31        2.53       -3.34     15.52 o 
   0   0  32      252.25      183.34     42.78 o 
   1   0  32        1.99       19.53     22.12 o 
   2   0  32      518.23      475.92     39.99 o 
   3   0  32      244.29      185.49     31.12 o 
   1   1  32      990.92     1030.19     37.61 o 
   2   1  32       84.86       79.67     18.03 o 
   3   1  32      172.67      129.98     20.18 o 
   0   2  32      448.77      509.18     41.04 o 
   1   2  32       67.26       68.59     16.76 o 
   2   2  32      338.22      337.54     25.82 o 
   3   2  32      304.67      320.72     24.93 o 
   1   3  32        6.52       30.00     16.55 o 
   2   3  32        0.03       -1.10     14.69 o 
   0   4  32      531.11      496.57     41.56 o 
   1   4  32        8.60       -0.24     15.57 o 
   1   1  33      118.10      168.33     22.06 o 
   2   1  33      269.57      291.65     25.01 o 
   0   2  33      845.18      875.61     77.19 o 
   1   2  33      318.48      237.51     23.29 o 
                                                 
